# Supplementary material for: Discovery of Nedd4 auto-ubiquitination inhibitors
Source: Sci Rep. 2023 Sep 25;13:16057. doi: 10.1038/s41598-023-42997-z (PMC10520017; doi:10.1038/s41598-023-42997-z)
Supplement: Supplementary file 2 — Supplementary Information 2. [file 41598_2023_42997_MOESM2_ESM.xlsx]

## Sheet: Screening Set 1 (Fig. 3A)
Compound presented in	Figure 3A
Compound	Catalog Name	SMILES	Screening Concentration (μM)	IC50 (μM)	MW (g/mol)	Supplier
1	EN300-04394	C(C(c1c[nH]c2ccccc12)=O)[Cl]	500	91	193.633	Enamine
2	Z1255433268	CC(=C)C(c1c[nH]c2ccccc12)=O	500	280	185.226	Enamine
3	QD-1755	COCc1c[nH;v2]c2ccccc12	500	NA	160.196	Combi-Blocks
4	EN300-248299	Cc1c(C(=NC/C=C/C(=O)OC)[O;v1])c2cc(ccc2n1C1CCCC1)OC	500	NA	369.441	Enamine
5	EN300-18594	C(c1c[nH;v2]c2ccccc12)O	500	NA	146.169	Enamine
6	EN300-1709160	Cn1cc(C(C[Cl])=O)c2ccccc12	500	170	207.66	Enamine

## Sheet: Screening Set 2 (Fig. 3B)
Compound presented in	Figure 3B
Compound	Catalog Name	SMILES	Screening Concentration (μM)	IC50 (μM)	MW (g/mol)	Supplier
9	Z56867174	Cn1c(c2ccccc2)c(C(C[Cl])=O)c2ccccc12	300	NA	283.758	Enamine
10	Z89283959	C(C(c1c2ccccc2[nH]c1c1ccc(cc1)F)=O)[Cl]	300	NA	287.721	Enamine
11	Z1157651610	COC(c1ccc2c(c1)c(c[nH]2)C(C[Cl])=O)=O	300	100	251.669	Enamine
12	Z57014416	C(C(c1c2ccccc2[nH]c1c1ccccc1)=O)[Cl]	300	NA	269.731	Enamine
13	Z1783110847	C(C(c1c[nH]c2ccncc12)=O)[Cl]	300	52	194.621	Enamine
14	Z1202190152	Cc1c(C(C[Cl])=O)c2cc(ccc2[nH]1)OC	300	NA	237.686	Enamine
15	Z385443974	Cc1cccc2c1c(c[nH]2)C(C[Cl])=O	300	NA	207.66	Enamine
16	Z1160902697	C(C(c1c[nH]c2ccc(cc12)F)=O)[Cl]	300	NA	211.623	Enamine
17	Z56914850	CCc1cccc2c(c[nH]c12)C(C[Cl])=O	300	NA	221.687	Enamine
18	Z56877842	CCn1c(c2ccccc2)c(C(C[Cl])=O)c2ccccc12	300	NA	297.785	Enamine
19	Z56953088	Cc1cc(C(C[Cl])=O)c(C)n1Cc1ccccc1	300	180	261.752	Enamine
20	Z56794771	Cc1cc(C(C[Cl])=O)c(C)n1c1ccccc1	300	240	247.725	Enamine
21	Z56876399	Cc1cc(C(C[Cl])=O)c(C)n1CCOC	300	140	229.707	Enamine
22	Z1415953981	CC(C)Oc1ccc2c(c1)c(c[nH]2)C(C[Cl])=O	300	NA	251.713	Enamine
23	Z235542844	Cc1cc(C(C[Cl])=O)c(C)[nH]1	300	56	171.627	Enamine
24	Z56347313	Cn1ccc(c1)C(C[Cl])=O	300	115	157.6	Enamine
25	Z56886524	C(C(c1c[nH]c2ccccc12)=O)[Cl]	300	52	193.633	Enamine
26	Z359384108	Cn1cc(cc1C(N)=O)C(C[Cl])=O	300	NA	200.625	Enamine

## Sheet: Screening Set 3 (Fig. 3C)
	Compounds presented in Figure 3C
	Compound	Catalog Name	SMILES	Screening Concentration (μM)	IC50 (μM)	MW (g/mol)	Supplier
	27	Z56893163	Cc1cc(C(C[Cl])=O)c(C)n1Cc1cccs1	200	NT	267.781	Enamine
	28	Z126620916	Cc1c(C(C[Cl])=O)c(C(=O)OC)c(C)n1C1CC1	200	NT	269.728	Enamine
	29	Z56933001	CC(C)CCn1c(C)cc(C(C[Cl])=O)c1C	200	90	241.762	Enamine
	30	Z56989551	Cc1cc(C)cc(c1)n1c(C)cc(C(C[Cl])=O)c1C	200	NT	275.779	Enamine
	31	Z56995187	Cc1cc(C(C[Cl])=O)c(C)n1c1ccc(cc1)OC(F)(F)F	200	NT	331.721	Enamine
	32	Z56995195	Cc1cc(C(C[Cl])=O)c(C)n1c1cc(cc(c1)[Cl])[Cl]	200	NT	316.615	Enamine
	33	Z56347377	Cc1cc(C(C[Cl])=O)c(C)n1c1ccc(c(c1)[Cl])OC(F)F	200	NT	348.176	Enamine
	34	Z55928962	CC(C(c1cc(C)n(c2ccccc2)c1C)=O)[Cl]	200	NT	261.752	Enamine
	35	Z56995184	Cc1ccc(cc1F)n1c(C)cc(C(C[Cl])=O)c1C	200	NT	279.742	Enamine
	36	Z55993049	CC(C(c1cc(C)n(Cc2ccco2)c1C)=O)[Cl]	200	110	265.74	Enamine
	37	Z57008881	Cc1cc(C(C[Cl])=O)c(C)n1C(c1ccccc1)c1ccccc1	200	NT	337.85	Enamine
	38	Z57000587	CCOc1ccc(cc1)n1c(C)cc(C(C[Cl])=O)c1C	200	NT	291.778	Enamine
	39	Z221592478	CCOC(c1c(C)c(C(C[Cl])=O)c(C)[nH]1)=O	200	NT	243.69	Enamine
	40	Z56862262	CCOC(c1c(C(C[Cl])=O)c(C)[nH]c1C)=O	200	NT	243.69	Enamine
	41	Z56938159	CC(C(c1cc(C)n(c2ccc(cc2)OC(F)F)c1C)=O)[Cl]	200	NT	327.758	Enamine
	42	Z3211927495	Cc1coc(C)c1C(C[Cl])=O	200	NT	172.611	Enamine
	43	Z56877861	Cc1cc(C(C[Cl])=O)c(C)n1c1ccc(cc1)OC	200	NT	277.751	Enamine
	44	Z56989550	CC(C)c1ccc(cc1)n1c(C)cc(C(C[Cl])=O)c1C	200	NT	289.806	Enamine
	45	Z1762860628	Cc1cc(co1)C(C[Cl])=O	200	NT	158.584	Enamine
	46	Z56924433	Cc1cc(C(C[Cl])=O)c(C)n1CCc1ccc(cc1)F	200	NT	293.769	Enamine
	47	Z57033952	Cc1cc(C(C[Cl])=O)c(C)n1c1ccc(cc1)C(F)(F)F	200	NT	315.722	Enamine
	48	Z56948394	Cc1cc(C(C[Cl])=O)c(C)n1c1ccc2c(c1)OCO2	200	NT	291.734	Enamine
	49	Z56347520	Cc1cc(C(C[Cl])=O)c(C)n1c1ccc(cc1)S(N)(=O)=O	200	NT	326.805	Enamine
	50	Z57035557	Cc1cc(C(C[Cl])=O)c(C)n1c1cccc(c1)[N+]([O-])=O	200	NT	292.722	Enamine
	51	Z119981164	Cc1cc(C(C[Cl])=O)c(C)n1c1ccccn1	200	NT	248.713	Enamine
	52	Z85926085	Cc1cc(C(C[Cl])=O)c(C)n1CCc1cccs1	200	NT	281.808	Enamine
	53	Z56979405	Cc1cc(C(C[Cl])=O)c(C)n1c1cccc(c1)SC	200	NT	293.819	Enamine
	54	Z56924552	Cc1cc(C(C[Cl])=O)c(C)n1CCc1ccc(cc1)[Cl]	200	NT	310.224	Enamine
	55	Z94599348	Cc1cc(C(C[Cl])=O)c(C)n1CC(N)=O	200	NT	228.679	Enamine
	56	Z56926562	Cc1cc(C(C[Cl])=O)c(C)n1Cc1ccccc1[Cl]	200	NT	296.197	Enamine
	57	Z57033953	Cc1cc(C(C[Cl])=O)c(C)n1Cc1ccc(cc1)F	200	NT	279.742	Enamine
	58	Z57014409	CC(c1ccccc1)n1c(C)cc(C(C[Cl])=O)c1C	200	NT	275.779	Enamine
	59	Z56797551	Cc1cc(C(C[Cl])=O)c(C)n1CCc1ccccc1	200	NT	275.779	Enamine
	60	Z56979286	Cc1cc(C(C[Cl])=O)c(C)n1c1cc(C)on1	200	NT	252.701	Enamine
	61	Z56893168	Cc1cc(C(C[Cl])=O)c(C)n1c1ccc(c(c1)[Cl])[Cl]	200	NT	316.615	Enamine
	62	Z56917411	Cc1cc(C(C[Cl])=O)c(C)n1c1ccc(cc1)[Cl]	200	NT	282.17	Enamine
	63	Z56794691	Cc1cc(C(C[Cl])=O)c(C)n1c1ccc(c(c1)C(F)(F)F)[Cl]	200	NT	350.167	Enamine
	64	Z57033950	Cc1cc(C(C[Cl])=O)c(C)n1c1cccc(c1)[Cl]	200	NT	282.17	Enamine
	65	Z228588864	Cc1ccccc1n1c(C)cc(C(C[Cl])=O)c1C	200	NT	261.752	Enamine
	66	Z56794771	Cc1cc(C(C[Cl])=O)c(C)n1c1ccccc1	200	NT	247.725	Enamine
	67	Z228589028	Cc1cc(C(C[Cl])=O)c(C)n1c1ccc(cc1)C(C)(C)C	200	NT	303.833	Enamine
	68	Z147527710	CC(C)n1c(C)c(C(C[Cl])=O)c(C(=O)OC)c1C	200	NT	271.744	Enamine
	69	Z90664854	Cc1cc(C(C[Cl])=O)c(C)n1c1ccon1	200	NT	238.674	Enamine
	70	Z1354601779	Cc1cccc(c1)n1cc(C(C[Cl])=O)nn1	200	NT	235.674	Enamine
	71	Z56877841	Cc1cc(C(C[Cl])=O)c(C)n1CC1CCCO1	200	NT	255.745	Enamine
	72	Z57011402	Cc1cc(C(C[Cl])=O)c(C)n1C1CCS(C1)(=O)=O	200	NT	289.784	Enamine
	73	Z56347276	Cc1csc(n1)n1c(C)cc(C(C[Cl])=O)c1C	200	NA	268.769	Enamine
	74	Z119967280	C1CCN(C1)C(c1cc(c[nH]1)C(C[Cl])=O)=O	200	NT	240.69	Enamine
	75	Z1192340728	Cc1c(cc(C(N)=O)o1)C(C[Cl])=O	200	NT	201.609	Enamine
	76	Z1171753358	Cc1c(cc(C(O)=O)o1)C(C[Cl])=O	200	NT	202.593	Enamine
	77	Z228589230	Cc1cccc(c1)n1c(C)cc(C(C[Cl])=O)c1C	200	NT	261.752	Enamine
	78	Z164679570	Cn1cc(cc1C(C([Cl])([Cl])[Cl])=O)C(C[Cl])=O	200	NT	302.972	Enamine
	79	Z372795226	Cc1c(C(C[Cl])=O)c(C)on1	200	NT	173.599	Enamine
	80	Z1205661058	C(C(c1ccoc1)=O)[Cl]	200	NT	144.557	Enamine
	81	Z1205657985	C(C(c1ccccn1)=O)[Cl]	200	31	155.584	Enamine

## Sheet: Enamine Covalent 3200 Library
The library of 3200 compounds
Enamine Catalog #	SMILES	MW (g/mol)	Provider
Z235348205	C1CN(CC1NC(C[Cl])=O)Cc1ccccc1.[Cl]	289.206	Enamine
Z1562144949	CC1CC(c2ccccc2F)N(C1)C(C(C)[Cl])=O	269.747	Enamine
Z203038564	CC(C(Nc1c2c(ncn1)[nH]cn2)=O)[Cl]	225.639	Enamine
Z1562146555	CC(C(N1CCC(CC1)c1nc2cc(ccc2s1)F)=O)[Cl]	326.824	Enamine
Z561497870	CC(C)c1ccc(CN(C2CC2)C(C[Cl])=O)cc1	265.784	Enamine
Z2596885508	CC1CN(c2cccc(CN(C)C(C(C)[Cl])=O)c2)S(C1)(=O)=O	344.864	Enamine
Z56943542	CC(C(N(CCC#N)c1ccccc1)=O)[Cl]	236.702	Enamine
Z2763281512	CC(C(N1C2CCC1CC1(C2)CC1(F)F)=O)[Cl]	263.715	Enamine
Z561921942	C1CCC(C1)C(c1ccccc1)NC(C[Cl])=O	251.757	Enamine
Z3995632608	CC(C(N1CCCC(CC1)CC(=O)OC(C)(C)C)=O)[Cl]	303.83	Enamine
Z3887631369	CC(C)(C(N(C)CC1CCCCC1)=O)NC(C[Cl])=O	288.819	Enamine
Z3775064612	CC(C(N1CCCc2c1ccc1c2ncn1C)=O)[Cl]	277.755	Enamine
Z1813111555	C(C(Nc1nccc(n1)[Cl])=O)[Cl]	206.032	Enamine
Z3774893274	CC(C(N1CCS(CC1c1ccc(C)o1)(=O)=O)=O)[Cl]	305.783	Enamine
Z3887631300	C(CNC(C[Cl])=O)c1ncc(cn1)F	217.631	Enamine
Z3952175214	C1CC1CC(c1ccc(cn1)[Cl])NC(C[Cl])=O	273.163	Enamine
Z3952175395	C1CC(CCC1c1nc(c2ccccc2)n[nH]1)NC(C[Cl])=O	318.808	Enamine
Z3774989287	CC(C(N1Cc2ccccc2OC(C)(C)C1)=O)[Cl]	267.756	Enamine
Z3887631292	CC(C)C(c1ccc(c(C#N)c1)F)NC(C[Cl])=O	268.719	Enamine
Z3774987364	CC(C(NC1CC(N(C1)Cc1ccccc1C(F)(F)F)=O)=O)[Cl]	348.752	Enamine
Z4075431032	Cc1cc(CO[C@H]2CC[C@@H](CC2)NC(C[Cl])=O)on1	286.759	Enamine
Z2903924609	CC(C(NC(COC)c1cccc(C#N)c1)=O)[Cl]	266.728	Enamine
Z432031240	C1CC(c2ccccc2)N(C1)C(C[Cl])=O	223.703	Enamine
Z2763284866	CC(C(N1CCN(Cc2ccc(cc2)C(F)(F)F)C(C1)=O)=O)[Cl]	348.752	Enamine
Z1562134190	C1CC(c2ccccc2S(C1)(=O)=O)NC(C[Cl])=O	287.768	Enamine
Z3774964587	CC(CNC(C(C)[Cl])=O)c1c(C)noc1C	244.722	Enamine
Z56347289	CCC(C)n1c(ccn1)NC(C(C)[Cl])=O	229.711	Enamine
Z3775070212	CC(C(NCC1(CC1)n1ccnn1)=O)[Cl]	228.683	Enamine
Z56943392	CCN(CC)S(c1ccc(c(c1)NC(C(C)[Cl])=O)[Cl])(=O)=O	353.271	Enamine
Z3775071783	CC(C(N[C@H]1C[C@@H](C1)Cn1cncn1)=O)[Cl]	242.71	Enamine
Z258588432	C1CC1C(Nc1ccc(CNC(C[Cl])=O)cc1)=O	266.728	Enamine
Z1562142747	CC(C(N1CC(c2ccccc2C1)n1cccn1)=O)[Cl]	289.766	Enamine
Z1946914707	C(c1ccccc1)[C@@H](CO)NC(C[Cl])=O	227.691	Enamine
Z3775050392	CC(C(NCC1c2ccccc2C(N1Cc1ccccc1)=O)=O)[Cl]	342.826	Enamine
Z2044764779	C(C(Nc1c(cno1)c1ccccc1)=O)[Cl]	236.658	Enamine
Z1562134581	CC(C(N(C)C1CCN(CC1)c1ccccn1)=O)[Cl]	281.787	Enamine
Z3995632503	CC(C(NC1CS(Cc2ccccc12)(=O)=O)=O)[Cl]	287.768	Enamine
Z1274416234	C1CC2CN(CC1O2)C(C[Cl])=O	189.642	Enamine
Z3774925705	CC(C(N1CCN(CC1)c1cc(c2ccccc2F)n[nH]1)=O)[Cl]	336.798	Enamine
Z1165166439	C[C@H](c1ccccc1)NC(C[Cl])=O	197.665	Enamine
Z3995632525	CC(C(NC[C@@H]1CCCN(C2CC2)[C@H]1c1ccnn1C)=O)[Cl]	324.856	Enamine
Z147652166	CC(C(Nc1c(C(N)=O)c2CCCc2s1)=O)[Cl]	272.757	Enamine
Z3995632570	CC(C(N1CCc2c(C1)cc(c1ccccc1)o2)=O)[Cl]	289.762	Enamine
Z3887631309	C(C(c1cccnc1)(F)F)NC(C[Cl])=O	234.633	Enamine
Z3217400770	COC1(CCC(CC1)C(F)F)CNC(C[Cl])=O	269.719	Enamine
Z2863947359	CC(C(NC(C)(C)c1ccc(cc1F)F)=O)[Cl]	261.699	Enamine
Z3774999789	CC(C(NC1(CCC1)c1nnc[nH]1)=O)[Cl]	228.683	Enamine
Z1443612799	C[C@H](c1ccc(cc1)F)NC(C[Cl])=O	215.655	Enamine
Z1562133545	CC(C(NC1CCC(C)(C)c2ccccc12)=O)[Cl]	265.784	Enamine
Z1999516768	C1Cc2ccccc2[C@H](C1)NC(C[Cl])=O	223.703	Enamine
Z1562145535	CC(C(N(C)C1CCS(CC1)(=O)=O)=O)[Cl]	253.751	Enamine
Z1267813405	CC(C(NC1CCC=CC1)=O)[Cl]	187.67	Enamine
Z1562143115	CC(C(NC(c1cccs1)c1cccs1)=O)[Cl]	285.821	Enamine
Z561698196	CC(c1cccs1)N(C)C(C[Cl])=O	217.721	Enamine
Z1562135073	CC(C(N1CCCC(C1)c1nc(c2cccc(c2)F)no1)=O)[Cl]	337.782	Enamine
Z56891389	CCN(Cc1ccccc1)C(C[Cl])=O	211.692	Enamine
Z1562148277	CC(C(N(C)Cc1cc(cn1C)[Cl])=O)[Cl]	249.141	Enamine
Z562191088	C(c1ccccc1[N+]([O-])=O)NC(C[Cl])=O	228.635	Enamine
Z3775020942	CC(C(N[C@H]1C[C@H](C)S(c2c1ccs2)(=O)=O)=O)[Cl]	307.824	Enamine
Z258588314	C1CC1C(C1CC1)NC(C[Cl])=O	187.67	Enamine
Z1562140043	CC(C(N(Cc1ccccc1)C1CS(C=C1)(=O)=O)=O)[Cl]	313.806	Enamine
Z3859931519	CC1c2ccc(C#N)n2CCN1C(C(C)[Cl])=O	251.717	Enamine
Z3775074949	CC(C(N1CCOCC(C1)n1cccn1)=O)[Cl]	257.721	Enamine
Z199423620	CCCc1ccc(cc1)NC(C[Cl])=O	211.692	Enamine
Z3859931154	CC(C(N1CCCC(CNC(Nc2ccc(cc2)F)=O)C1)=O)[Cl]	341.814	Enamine
Z56867224	CC(C(Nc1cccc(c1)C(C)=O)=O)[Cl]	225.675	Enamine
Z3064921677	CCn1cc(CN(C)C(C(C)[Cl])=O)nn1	230.699	Enamine
Z258606548	CC(c1cccc(c1)NC(c1ccccc1)=O)N(C)C(C[Cl])=O	330.815	Enamine
Z3774943967	CC(C(N(C1CCC1)c1cccc(C#N)c1)=O)[Cl]	262.74	Enamine
Z3337471312	C1CC1C(N1CC(C1)NC(C[Cl])=O)=O	216.668	Enamine
Z3774927042	CC(C(N1CCCCC1c1cnn(C)c1)=O)[Cl]	255.749	Enamine
Z1562119786	Cc1c(CN(C)C(C[Cl])=O)c(C)n(c2ccccc2)n1	291.782	Enamine
Z2863947018	CC(C(N1C[C@@H]2CCC[C@@]2(C1)c1nc(c2cnccn2)no1)=O)[Cl]	347.806	Enamine
Z2596883987	CCC(c1c(C)noc1C)NC(C[Cl])=O	230.695	Enamine
Z2596886729	CC(C)c1nnc(CCNC(C(C)[Cl])=O)s1	261.778	Enamine
Z4129980903	C1C(C1c1ccncc1)C(c1ccccc1)NC(C[Cl])=O.[Cl]	337.25	Enamine
Z1562140473	CC(C(N1CCC(C1)Oc1ccnc(c1)C(NC)=O)=O)[Cl]	311.769	Enamine
Z4119955061	C1CC2(C1)CN(CC2CNC(C[Cl])=O)Cc1ccccc1.[Cl]	343.298	Enamine
Z1562145743	CC(C(N1CC(C1)OCc1cccc2ccccc12)=O)[Cl]	303.789	Enamine
Z2285377312	C=CC(N1CCN(CC1)CC1=CC(N2C=CSC2=N1)=O)=O	304.375	Enamine
Z2238079515	Cc1nnc(CCNC(C=C)=O)s1	197.263	Enamine
Z2285377329	C=CC(NCc1ccccc1S(N1CCOCC1)(=O)=O)=O	310.375	Enamine
Z3024767647	C=CC(N1CCC(CC1)c1nc2CCCc2s1)=O	262.378	Enamine
Z1477458416	C=CC(NCCC(N1CCN(CC1)c1ccccc1[Cl])=O)=O	321.808	Enamine
Z1938439427	C=CC(NC1(CCOCC1)c1ncon1)=O	223.232	Enamine
Z3664805158	C=CC(NCc1ccc(cc1)C(N1CCC[C@@H]1C(N)=O)=O)=O	301.346	Enamine
Z1023516118	CN1CC(CC1=O)NC(c1ccc(CNC(C=C)=O)cc1)=O	301.346	Enamine
Z3253679559	CC(c1cccc(CNC(C=C)=O)c1)(F)F	225.238	Enamine
Z3325092121	Cc1nc(c2ccc(CNC(C=C)=O)cc2)no1	243.266	Enamine
Z44308707	COc1ccc(C=C(C#N)C(Nc2cccc(c2)C(F)(F)F)=O)cc1	346.308	Enamine
Z44359475	C1COc2cc(C=C(C#N)C(Nc3nccs3)=O)ccc2O1	313.338	Enamine
Z56589407	COc1ccc(C=C(C#N)C(Nc2ccc(c(c2)[Cl])[Cl])=O)cc1	347.201	Enamine
Z44298785	Cn1ccnc1Sc1ccc(C=C(C#N)C(N)=O)cc1[N+]([O-])=O	329.341	Enamine
Z56781136	C1Cc2ccccc2N(C1)C(C(=Cc1ccc(cc1)OC(F)F)C#N)=O	354.356	Enamine
Z44390828	C1COc2cc(ccc2O1)NC(C(=Cc1ccccc1[Cl])C#N)=O	340.766	Enamine
Z56589330	COc1ccc(C=C(C#N)C(Nc2ccccc2[N+]([O-])=O)=O)cc1	323.308	Enamine
Z44314422	C(c1ccccc1)NC(C(=Cc1ccc2c(c1)OCCO2)C#N)=O	320.348	Enamine
Z56589319	COc1ccc(C=C(C#N)C(Nc2cccc(c2)[N+]([O-])=O)=O)cc1	323.308	Enamine
Z44315847	Cc1ccccc1NC(C(=Cc1ccc2c(c1)OCCO2)C#N)=O	320.348	Enamine
Z44338300	COc1ccc(C=C(C#N)C(Nc2ccc(cc2[Cl])[Cl])=O)cc1	347.201	Enamine
Z55625929	C1COc2cc(ccc2O1)NC(C(C#N)=C1c2ccccc2C(N)=N1)=O	346.346	Enamine
Z44320608	Cc1cccc(c1)NC(C(=Cc1ccc(cc1)OC)C#N)=O	292.338	Enamine
Z44322543	C(CNC(C(=Cc1cccc(c1)O)C#N)=O)c1ccccc1	292.338	Enamine
Z44321278	C(=C(C#N)C(Nc1ccccc1)=O)c1ccc(c2ccc(cc2)[Cl])o1	348.789	Enamine
Z44316843	COc1cccc(c1)NC(C(=Cc1cccc(c1)O)C#N)=O	294.31	Enamine
Z44345905	C(=C(C#N)C(Nc1ccc(cc1)C(O)=O)=O)c1cccs1	298.323	Enamine
Z612356354	CC(COC)n1c(C)cc(C=C(C#N)C(NS(C)(=O)=O)=O)c1C	339.417	Enamine
Z44359824	C1CCN(CC1)c1ccc(C=C(C#N)C(Nc2nccs2)=O)cc1	338.436	Enamine
Z1465696305	C(=C(C#N)C(Nc1ccc(cc1)F)=O)c1ccc(c(c1)[N+]([O-])=O)F	329.262	Enamine
Z44346004	Cc1ccc(C=C(C#N)C(Nc2ccc(cc2)C(O)=O)=O)s1	312.35	Enamine
Z1335998184	C(=C(C#N)C(NC(N)=O)=O)c1cc(C#N)cs1	246.251	Enamine
Z44324850	CCc1ccc(cc1)NC(C(=Cc1cccnc1)C#N)=O	277.327	Enamine
Z1152087896	C(=C(C#N)C(NC(N)=O)=O)c1cccc(c1F)F	251.192	Enamine
Z424802762	Cc1c(C=C(C#N)C(Nc2ccc(cc2)OC)=O)c(C)[nH]n1	296.33	Enamine
Z2865966419	C=CCNC(C(=Cc1ccc(cc1)C(O)=O)C#N)=O	256.261	Enamine
Z414823874	COc1cccc(c1)NC(C(=Cc1csnn1)C#N)=O	286.316	Enamine
Z44314437	C(c1ccccc1)NC(C(=Cc1cccc(c1[Cl])[Cl])C#N)=O	331.202	Enamine
Z44330095	CC1(C)C(=CC=C(C#N)C(NCC2CCCO2)=O)N(C)c2ccccc12	351.45	Enamine
Z44378854	COc1ccc(cc1)NC(C(=Cc1cccc(c1[Cl])[Cl])C#N)=O	347.201	Enamine
Z44338163	C1CCN(CC1)c1ccc(C=C(C#N)C(NC2CC2)=O)cc1	295.386	Enamine
Z44317287	C(c1ccco1)NC(C(=Cc1cccc(c1[Cl])[Cl])C#N)=O	321.163	Enamine
Z44321083	COc1ccc(C=C(C#N)C(Nc2ccccc2)=O)cc1	278.311	Enamine
Z46076306	C(=C(C#N)C(Nc1ccccc1F)=O)c1ccc(c(c1)O)O	298.273	Enamine
Z56589418	COc1ccc(C=C(C#N)C(Nc2ccc(cc2)[N+]([O-])=O)=O)cc1	323.308	Enamine
Z3071320114	Cc1cccc(C=C(C#N)C(NCC=C)=O)c1	226.279	Enamine
Z2865974681	CCNC(C(=Cc1ccc(cc1)OC(F)F)C#N)=O	266.247	Enamine
Z44390556	C(c1ccccc1)Oc1ccccc1C=C(C#N)C(NC(N)=O)=O	321.336	Enamine
Z56789777	CC1CN(CC(C)O1)C(C(=Cc1ccc(cc1)OC(F)F)C#N)=O	336.338	Enamine
Z27781699	CCCn1c(C)cc(C=C(C#N)C(Nc2ccccc2)=O)c1C	307.397	Enamine
Z44313008	Cc1ccc(cc1C)NC(C(=Cc1ccc(cc1)OC)C#N)=O	306.365	Enamine
Z44345511	C(=C(C#N)C(Nc1cccc(c1[Cl])[Cl])=O)c1ccc(C#N)cc1	342.185	Enamine
Z56807584	C(=C(C#N)C(Nc1ccccc1)=O)c1ccc(o1)Sc1ccccc1	346.411	Enamine
Z2737460620	CC(C)NC(C(=Cc1ccccc1)C#N)=O	214.268	Enamine
Z56823493	COc1ccc(C=C(C#N)C(Nc2cccnc2)=O)cc1OC	309.325	Enamine
Z44314706	C(c1ccccc1)NC(C(=Cc1ccc(c(c1)[N+]([O-])=O)O)C#N)=O	323.308	Enamine
Z44389970	Cc1ccc(C=C(C#N)C(Nc2ccc(cc2)N2CCOCC2)=O)s1	353.447	Enamine
Z1151193532	C(c1ccccc1)NC(C(=Cc1cccc(c1F)F)C#N)=O	298.292	Enamine
Z44314475	C(c1ccccc1)NC(C(=Cc1ccc(cc1)c1ccccc1)C#N)=O	338.41	Enamine
Z44318237	Cc1ccc(cc1)NC(C(=Cc1cccc(c1[Cl])[Cl])C#N)=O	331.202	Enamine
Z3071320241	CN(C)c1ccc(C=C(C#N)C(Nc2nccs2)=O)cc1	298.371	Enamine
Z44316812	COc1cccc(c1)NC(C(=Cc1cccc(c1[Cl])[Cl])C#N)=O	347.201	Enamine
Z44388207	Cc1c(C=C(C#N)C(Nc2ccccn2)=O)cc(C#N)n1C	291.314	Enamine
Z1392927436	C(=C(C#N)C(Nc1ccccc1F)=O)c1c[nH]nc1c1ccccc1F	350.328	Enamine
Z44320130	CC1CCCCC1NC(C(=Cc1ccc(cc1)N1CCOCC1)C#N)=O	353.466	Enamine
Z44322512	C(CNC(C(=Cc1cccc(c1[Cl])[Cl])C#N)=O)c1ccccc1	345.229	Enamine
Z425067486	C(CNC(C(=Cc1ccc(cc1)F)C#N)=O)c1cccc(c1)[Cl]	328.774	Enamine
Z2735523485	Cn1cc(C=C(C#N)C(NCc2ccco2)=O)cn1	256.265	Enamine
Z44331882	CCOc1cc(C=C(C#N)C(N2CCCC2)=O)cc(c1O)[Cl]	320.776	Enamine
Z44390839	COc1cc(C=C(C#N)C(Nc2ccc3c(c2)OCCO3)=O)ccc1O	352.346	Enamine
Z449709756	CC(c1ccccc1)NC(C(=Cc1cc(ccc1F)F)C#N)=O	312.319	Enamine
Z44347341	CC(C)NC(C(=Cc1cccc2ccccc12)C#N)=O	264.328	Enamine
Z46080059	CCOc1ccc(C=C(C#N)C(Nc2cccc3c2cccn3)=O)cc1	343.386	Enamine
Z44314438	C(c1ccccc1)NC(C(=Cc1ccc(c(c1)[Cl])[Cl])C#N)=O	331.202	Enamine
Z44332200	C1COCCN1C(C(=Cc1ccc(c2cccc(c2)[N+]([O-])=O)o1)C#N)=O	353.334	Enamine
Z44390394	C(=C(C#N)C(NC(N)=O)=O)c1cccc(c1)Oc1ccccc1	307.309	Enamine
Z44320168	CC1CCCCC1NC(C(=Cc1cccc(c1)O)C#N)=O	284.359	Enamine
Z46140467	C(=C(C#N)C(Nc1cccc(c1[Cl])[Cl])=O)c1ccc(c(c1)O)O	349.173	Enamine
Z44320170	CC1CCCCC1NC(C(=Cc1c(C)ccs1)C#N)=O	288.416	Enamine
Z44309514	COc1cc(C=C(C#N)C(Nc2ccc(cc2)F)=O)cc(c1O)[Cl]	346.745	Enamine
Z3766262473	Cc1csc(C2(CCOCC2)NC(C[Cl])=O)n1	274.773	Enamine
Z3774989925	CC(C(NCc1ncn(Cc2cccc(c2)F)n1)=O)[Cl]	296.733	Enamine
Z3766268577	C1CN(CC1NC(C[Cl])=O)C(COc1ccccc1)=O	296.754	Enamine
Z2596885528	CC(c1ncc(C)s1)N1CCN(CC1)C(C(C)[Cl])=O	301.843	Enamine
Z1562135368	C(C(c1ccccc1)NC(C[Cl])=O)n1cncn1	264.716	Enamine
Z3775004168	CC(C(NCC1CN(CCO1)c1nncs1)=O)[Cl]	290.776	Enamine
Z1509527424	CC(C)N(Cc1c(C)ccs1)C(C[Cl])=O	245.775	Enamine
Z2596884936	CC(C(NCc1nc(no1)N(C)C)=O)[Cl]	232.671	Enamine
Z1562133764	C1CC(c2c(C1)nc(c1ccccc1)s2)NC(C[Cl])=O	306.818	Enamine
Z2596885073	CC(C(NCC1CN(C1)S(C)(=O)=O)=O)[Cl]	254.739	Enamine
Z3766263002	CN1C([C@@H](COc2ccccc12)NC(C[Cl])=O)=O	268.7	Enamine
Z3775006214	CC(C(N1CCOc2cc(ccc2C1)OC)=O)[Cl]	269.728	Enamine
Z3766267655	Cc1cccc(c1CCCNC(C[Cl])=O)[Cl]	260.164	Enamine
Z2596885496	CC(C(N1CC(C1)c1nc(C)no1)=O)[Cl]	229.667	Enamine
Z4102181200	C1CN(CCC1NC(C[Cl])=O)Cc1cscn1.[Cl]	310.25	Enamine
Z2763285227	CC(C(N1CC(Cc2cccs2)C1)=O)[Cl]	243.759	Enamine
Z3766271965	Cc1ccccc1C(c1ccccc1C)NC(C[Cl])=O	287.79	Enamine
Z3774921954	CC(C(N1CCC(C1)n1c2ccccc2cn1)=O)[Cl]	277.755	Enamine
Z3766262724	CN1c2ccccc2C(CS1(=O)=O)NC(C[Cl])=O	288.756	Enamine
Z44319713	Cc1cccc(C)c1NC(C(=Cc1ccsc1)C#N)=O	282.368	Enamine
Z2865966549	CC(C)NC(C(=Cc1cccc(C)c1)C#N)=O	228.295	Enamine
Z44319237	Cc1cccc(C=C(C#N)C(NC2CCCCC2)=O)c1	268.36	Enamine
Z44345929	C(=C(C#N)C(Nc1ccc(cc1)C(O)=O)=O)c1ccc(cc1)F	310.284	Enamine
Z44323274	Cc1ccc(C)c(c1)NC(C(=Cc1cccn1C)C#N)=O	279.343	Enamine
Z44329636	CCOc1ccc(cc1)NC(C(=Cc1ccc(cc1)F)C#N)=O	310.328	Enamine
Z44326830	C=CCNC(C(=Cc1ccc(C#N)cc1)C#N)=O	237.262	Enamine
Z44315858	Cc1ccccc1NC(C(=Cc1ccc(cc1)OC)C#N)=O	292.338	Enamine
Z449710338	C1CCC(CC1)NC(C(=Cc1cnn(c1)c1ccc(cc1)[Cl])C#N)=O	354.841	Enamine
Z1688181810	C1CCC(CC1)NC(C(=Cc1ccc(c(c1)[Cl])[N+]([O-])=O)C#N)=O	333.775	Enamine
Z3071323006	CC(C)NC(C(=Cc1cc(ccc1F)F)C#N)=O	250.248	Enamine
Z1688181789	C(c1ccccc1)NC(C(=Cc1ccc(c(c1)[Cl])[N+]([O-])=O)C#N)=O	341.754	Enamine
Z424802512	Cc1c(C=C(C#N)C(Nc2ccc(cc2)SC(F)F)=O)c(C)[nH]n1	348.378	Enamine
Z44359506	CC(=Cc1ccccc1)C=C(C#N)C(Nc1nccs1)=O	295.367	Enamine
Z449710356	C1CCC(CC1)NC(C(=Cc1cc(ccc1F)F)C#N)=O	290.313	Enamine
Z2735555122	COc1ccccc1NC(C(=Cc1ccco1)C#N)=O	268.272	Enamine
Z449714590	CC(C)NC(C(=Cc1cnn(c1)c1ccc(cc1)[Cl])C#N)=O	314.776	Enamine
Z44347405	CC(C)NC(C(=Cc1ccc(c(c1)[N+]([O-])=O)[Cl])C#N)=O	293.71	Enamine
Z449715014	CCCCNC(C(=Cc1cc(ccc1F)F)C#N)=O	264.275	Enamine
Z2867500090	CCCn1c(C)cc(C=C(C#N)C(N2CCC2)=O)c1C	271.364	Enamine
Z424802668	Cc1c(C=C(C#N)C(Nc2cc(cc(c2)[Cl])[Cl])=O)c(C)[nH]n1	335.194	Enamine
Z217110072	C1C(=Cc2ccccc2O1)C=C(C#N)C(Nc1ccc(cc1)C(O)=O)=O	346.342	Enamine
Z449713500	C(=C(C#N)C(Nc1ccc(cc1[Cl])[Cl])=O)c1cc(ccc1F)F	353.155	Enamine
Z2867498683	COc1cc(C=C(C#N)C(N)=O)ccc1OC(F)F	268.219	Enamine
Z44314401	C(c1ccccc1)NC(C(=Cc1ccc2c(c1)OCO2)C#N)=O	306.321	Enamine
Z44310176	CCOc1ccccc1C=C(C#N)C(Nc1ccc(cc1)[Cl])=O	326.783	Enamine
Z44314500	COc1ccc(C=C(C#N)C(NCc2ccccc2)=O)cc1O	308.337	Enamine
Z44333537	Cc1ccc(c(C)c1)NC(C(=Cc1ccc(C)s1)C#N)=O	296.395	Enamine
Z44326776	C=CCNC(C(=Cc1ccccc1[N+]([O-])=O)C#N)=O	257.249	Enamine
Z44340710	COc1ccc(cc1OC)NC(C(=Cc1cccc(c1)O)C#N)=O	324.336	Enamine
Z44339250	COc1ccc(C=C(C#N)C(Nc2ccccc2OC)=O)cc1	308.337	Enamine
Z44315835	Cc1ccccc1NC(C(=Cc1cccc2ccccc12)C#N)=O	312.372	Enamine
Z44341625	COc1ccc(C=C(C#N)C(Nc2cccc(c2)[Cl])=O)cc1	312.756	Enamine
Z44315360	C(c1ccc(cc1)[Cl])NC(C(=Cc1cccc2ccccc12)C#N)=O	346.817	Enamine
Z2865966420	C=CCNC(C(=Cc1cccc(c1)C(F)(F)F)C#N)=O	280.249	Enamine
Z44311812	CNc1ccc(C=C(C#N)C(Nc2ccccc2F)=O)cc1[N+]([O-])=O	340.314	Enamine
Z56864009	CCNC(C(=Cc1ccc(c(c1)OCC)O)C#N)=O	260.293	Enamine
Z44359538	C(=C(C#N)C(Nc1nccs1)=O)c1c(cccc1[Cl])[Cl]	324.192	Enamine
Z449712102	Cc1cc(C)c(c(C)c1)NC(C(=Cc1cc(ccc1F)F)C#N)=O	326.346	Enamine
Z767974110	CC1=CC(NC(c2cccc(c2)NC(C(=Cc2ccco2)C#N)=O)=N1)=O	346.346	Enamine
Z449717142	C(=C(C#N)C(Nc1ccc(cc1F)F)=O)c1cc(ccc1F)F	320.245	Enamine
Z44315825	Cc1ccccc1NC(C(=Cc1cccnc1)C#N)=O	263.3	Enamine
Z449708062	C(=C(C#N)C(Nc1ccc(cc1)F)=O)c1cc(ccc1F)F	302.255	Enamine
Z44309148	C(=C(C#N)C(Nc1ccc(cc1)F)=O)c1cccs1	272.304	Enamine
Z449710350	Cc1ccc(C=C(C#N)C(NC2CCCCC2)=O)cc1C	282.387	Enamine
Z449721020	C1COc2cc(ccc2O1)NC(C(=Cc1cc(ccc1F)F)C#N)=O	342.301	Enamine
Z2737462427	Cn1cc(C=C(C#N)C(NCc2ccccc2)=O)cn1	266.304	Enamine
Z449710852	Cc1cc(c(cc1[Cl])OC)NC(C(=Cc1c(C)n[nH]c1C)C#N)=O	344.802	Enamine
Z2867501274	Cn1cc(C=C(C#N)C(NCCc2ccccc2)=O)cn1	280.331	Enamine
Z449743898	C1CCC(C1)NC(C(=Cc1cnn(c1)c1ccc(cc1)[Cl])C#N)=O	340.814	Enamine
Z2867496643	CC(c1ccccc1)NC(C(=Cc1cnn(C)c1)C#N)=O	280.331	Enamine
Z449743922	CC(C)Oc1ccc(C=C(C#N)C(NC2CCCC2)=O)cc1	298.386	Enamine
Z56591914	C(c1ccc(cc1)F)NC(C(=Cc1ccccc1)C#N)=O	280.302	Enamine
Z44319667	Cc1cccc(C)c1NC(C(=Cc1ccc(cc1)OC(F)F)C#N)=O	342.345	Enamine
Z44310118	C(=C(C#N)C(Nc1ccc(cc1)[Cl])=O)c1ccccc1[Cl]	317.175	Enamine
Z44359468	C(=C(C#N)C(Nc1nccs1)=O)c1ccc(cc1)[Cl]	289.747	Enamine
Z44378892	COc1ccc(cc1)NC(C(=Cc1ccc(cc1)c1ccccc1)C#N)=O	354.409	Enamine
Z44339283	COc1ccccc1NC(C(=Cc1ccccc1F)C#N)=O	296.301	Enamine
Z44318267	Cc1ccc(cc1)NC(C(=Cc1cccc(c1)F)C#N)=O	280.302	Enamine
Z44321614	CCc1ccc(C=C(C#N)C(Nc2cc(C)c(cc2OC)[Cl])=O)cc1	354.837	Enamine
Z44333499	Cc1ccc(c(C)c1)NC(C(=Cc1cccc(c1)C(F)(F)F)C#N)=O	344.336	Enamine
Z2865966466	CSc1ccc(C=C(C#N)C(N2CCCC2)=O)cc1	272.373	Enamine
Z44317800	CC(c1ccccc1)NC(C(=Cc1ccc(cc1)c1ccccc1)C#N)=O	352.437	Enamine
Z44324385	C(=C(C#N)C(Nc1ccccc1[Cl])=O)c1cccc2ccccc12	332.79	Enamine
Z44322972	Cc1ccc(C)c(c1)NC(C(=Cc1ccc2c(c1)OCCO2)C#N)=O	334.375	Enamine
Z44324380	CC(Nc1ccc(C=C(C#N)C(Nc2ccccc2[Cl])=O)cc1)=O	339.782	Enamine
Z44327784	Cc1c(cccc1[Cl])NC(C(=Cc1ccc(cc1)SC)C#N)=O	342.851	Enamine
Z44310121	C(=C(C#N)C(Nc1ccc(cc1)[Cl])=O)c1ccc(cc1)[N+]([O-])=O	327.727	Enamine
Z44322056	CCc1cccc(CC)c1NC(C(=Cc1ccc(C)o1)C#N)=O	308.381	Enamine
Z449712046	C(=C(C#N)C(Nc1cc(ccc1[Cl])[Cl])=O)c1cc(ccc1F)F	353.155	Enamine
Z56921559	Cc1ccccc1N1C(=C(C#N)C(N2CCCCC2)=O)SCC1=O	341.436	Enamine
Z449729628	CC(Nc1ccc(cc1)NC(C(=Cc1cc(ccc1F)F)C#N)=O)=O	341.317	Enamine
Z44314405	CC(Nc1ccc(C=C(C#N)C(NCc2ccccc2)=O)cc1)=O	319.364	Enamine
Z449743914	Cc1ccc(C=C(C#N)C(NC2CCCC2)=O)cc1C	268.36	Enamine
Z44320157	CC1CCCCC1NC(C(=CC=Cc1ccccc1[N+]([O-])=O)C#N)=O	339.395	Enamine
Z2865985879	CC(C)NC(C(=Cc1ccc(cc1)OC(C)C)C#N)=O	272.348	Enamine
Z44322531	Cc1ccc(C=C(C#N)C(NCCc2ccccc2)=O)o1	280.327	Enamine
Z449743920	C1CCC(C1)NC(C(=Cc1cc(ccc1F)F)C#N)=O	276.286	Enamine
Z44317283	COc1ccc(C=C(C#N)C(NCc2ccco2)=O)cc1	282.299	Enamine
Z449711544	C1Oc2cccc(C=C(C#N)C(Nc3cccc4ccccc34)=O)c2O1	342.354	Enamine
Z2315574782	CCN(CC)C(C(=C\c1cc(c(c(c1)O)O)[N+]([O-])=O)/C#N)=O	305.29	Enamine
Z137598052	CC(C(c1ccc2c(CCN2C(C)=O)c1)=O)[Cl]	251.713	Enamine
Z1258919507	Cc1ccc(cc1)N(C1CS(C=C1)(=O)=O)C(C[Cl])=O	299.779	Enamine
Z2517214773	C=CC(N1CCN(CC1)c1nc2ccccc2o1)=O	257.293	Enamine
Z445399026	C=CC(NC1CCN(C1)Cc1ccccc1)=O	230.311	Enamine
Z2738286973	C=CC(Nc1ccnn1Cc1cccc(c1)[Cl])=O	261.712	Enamine
Z56869396	C(C(Nc1ccccc1F)=O)[Cl]	187.601	Enamine
Z57984668	Cc1nc(cs1)c1cccc(c1)NC(C[Cl])=O	266.753	Enamine
Z44347330	CC(C)NC(C(=Cc1cccs1)C#N)=O	220.297	Enamine
Z2737459881	C1CC1NC(C(=Cc1ccco1)C#N)=O	202.213	Enamine
Z2736968652	C1CNC(=C(C#N)C(Nc2ccccc2)=O)NC1	242.282	Enamine
Z2865975202	C(=C(C#N)C(Nc1nncs1)=O)c1ccccc1	256.29	Enamine
Z44359452	C(=C(C#N)C(Nc1nccs1)=O)c1cccs1	261.331	Enamine
Z2737461337	C1CC1NC(C(=Cc1ccccc1)C#N)=O	212.252	Enamine
Z2865966276	Cc1ccsc1C=C(C#N)C(NCCOC)=O	250.323	Enamine
Z3488531016	CC(C)N1C(C=C2CN(CCC2=N1)C(C=C)=O)=O	247.298	Enamine
Z2737376601	C=CC(NCc1nncn1c1ccccc1)=O	228.255	Enamine
Z3488813741	C=CC(NCc1cn2CCCCc2n1)=O	205.261	Enamine
Z3071335098	C=CC(NCc1nc2cc(ccc2o1)F)=O	220.203	Enamine
Z2517215869	CN1C=CN=C(C1=O)N1CCN(CC1)C(C=C)=O	248.286	Enamine
Z316186168	C=CC(Nc1ccc(c(c1)C(O)=O)O)=O	207.185	Enamine
Z276659436	C=CC(Nc1ccc(C#N)cc1)=O	172.187	Enamine
Z2896152761	CCS(N1CCN(CC1)C(C=C)=O)(=O)=O	232.305	Enamine
Z2737383452	CC(c1nnnn1C1CC1)NC(C=C)=O	207.237	Enamine
Z3405279768	C=CC(Nc1ccccc1Sc1nncs1)=O	263.347	Enamine
Z3405283975	Cc1c(c(NC(C=C)=O)nn1C1CCCC1)[Cl]	253.733	Enamine
Z2738282624	C=CC(Nc1ccc2c(cco2)c1)=O	187.198	Enamine
Z3490366415	C=CC(Nc1ccccc1n1nccn1)=O	214.228	Enamine
Z3490366197	C=CC(NCc1ccc2c(c1)NC(=O)O2)=O	218.212	Enamine
Z3024770933	Cc1cc(cc(c1)S(C)(=O)=O)NC(C=C)=O	239.296	Enamine
Z3490366266	Cc1ccc(c(CO)c1NC(C=C)=O)[Cl]	225.675	Enamine
Z2738283866	Cc1ccc2c(c1)cc(CNC(C=C)=O)o2	215.252	Enamine
Z3462629439	C=CC(Nc1ccc2CCN(CC#N)c2c1)=O	227.267	Enamine
Z3488585487	C=CC(NC1CCOc2c1cccc2F)=O	221.231	Enamine
Z1706192211	C=CC(NCC1CSCCS1)=O	203.332	Enamine
Z3488664459	COc1ccc(c(c1)S(C)(=O)=O)NC(C=C)=O	255.295	Enamine
Z3490366309	CN(CC1NC(c2cnn(C)c2N=1)=O)C(C=C)=O	247.258	Enamine
Z3071335104	C=CC(NC(Cc1ccccc1)c1ncco1)=O	242.278	Enamine
Z2737383556	C=CC(NCCc1cnc2c(cnn2c1)[Cl])=O	250.689	Enamine
Z2937259855	Cc1c(C(O)=O)nc(CNC(C=C)=O)s1	226.257	Enamine
Z2581716264	C=CC(NCC1SCCS1)=O	189.305	Enamine
Z3490366599	CC(Cn1cc(cn1)C(O)=O)NC(C=C)=O	223.232	Enamine
Z3490366358	COCc1nnc(CNC(C=C)=O)[nH]1	196.21	Enamine
Z3490366533	C=CC(Nc1conc1c1ccccc1)=O	214.224	Enamine
Z3490366341	C=CC(NCC1=NNC(N1C1CC1)=O)=O	208.221	Enamine
Z3490366387	CC(C)(C)C1=CC=C(CNC(C=C)=O)C(N1)=O	234.299	Enamine
Z3490366482	CCCn1cc(NC(C=C)=O)nc1	179.223	Enamine
Z2738285512	C=CC(Nc1ccc2CCS(c2c1)(=O)=O)=O	237.28	Enamine
Z2867530083	Cc1cc(C2(CCOCC2)NC(C=C)=O)on1	236.271	Enamine
Z2867529650	Cn1c2CN(Cc2cn1)C(C=C)=O	177.207	Enamine
Z3490366469	Cc1nc(C(CO)NC(C=C)=O)on1	197.194	Enamine
Z2737383465	C=CC(NCc1cnc(N2CCOCC2)s1)=O	253.327	Enamine
Z2738282562	C=CC(Nc1cnn(CCF)c1)=O	183.186	Enamine
Z2867516510	C=CC(NCc1nc(c2ccc(cc2)F)n[nH]1)=O	246.245	Enamine
Z1938047662	C=CC(NCc1coc(c2cccs2)n1)=O	234.28	Enamine
Z2738283526	C=CC(NCC1CCN(CC1)C1CC1)=O	208.305	Enamine
Z1160800221	C=CC(NCc1cscn1)=O	168.221	Enamine
Z2517213205	C=CC(NC(C1CC1)c1ccc(cc1)F)=O	219.259	Enamine
Z2737383381	CC(C)c1nc(C2CN(CCO2)C(C=C)=O)no1	251.286	Enamine
Z3488539487	C=CC(NCc1cc(C(F)(F)F)on1)=O	220.15	Enamine
Z3488636560	CN1C(CNC(C=C)=O)=Nc2ccccc2C1=O	243.266	Enamine
Z3490366497	C=CC(N1CCn2cccc2C12COC2)=O	218.256	Enamine
Z3490366429	C=CC(NC1(CC1)c1ncon1)=O	179.179	Enamine
Z3490366413	CC(C)c1c(cno1)NC(C=C)=O	180.207	Enamine
Z3488585488	CN(C)C(C1CSCN1C(C=C)=O)=O	214.29	Enamine
Z3488644867	Cc1c(CN(C)C(C=C)=O)c(n(C)n1)[Cl]	227.695	Enamine
Z3024767610	C=CC(NC[C@@H]1C=C[C@@H]2C[C@@H]1CO2)=O	193.246	Enamine
Z2596883833	CC(C(N(C)Cc1cn(C)nc1C(F)(F)F)=O)[Cl]	283.681	Enamine
Z2763292992	C(C(NC(c1cccc(C#N)c1)C(F)(F)F)=O)[Cl]	276.645	Enamine
Z2596884912	CC(C(N1CCC[C@@H]1c1csc(C)n1)=O)[Cl]	258.774	Enamine
Z2863945772	C1CC(CCNC(C[Cl])=O)C(C1)(F)F	225.666	Enamine
Z3774949156	CC(C(NCc1nc2CCC(Cc2s1)c1ccccc1)=O)[Cl]	334.872	Enamine
Z3766262014	Cc1c(CN(C2CC2)C(C[Cl])=O)c(C)on1	242.706	Enamine
Z3774982553	CC(C(N1CCCCCC1c1nc(c2cnn(C)c2)on1)=O)[Cl]	337.811	Enamine
Z3850427676	C(c1cn[nH]c1C(F)F)NC(C[Cl])=O	223.61	Enamine
Z3774974227	CC(C(N(Cc1nc(C2CCCCCC2)no1)C1CC1)=O)[Cl]	325.84	Enamine
Z1562150563	CC(C(NCCN(C)S(c1cccs1)(=O)=O)=O)[Cl]	310.828	Enamine
Z2596884490	CC(C(N1CC(C1)S(Nc1ccccc1)(=O)=O)=O)[Cl]	302.783	Enamine
Z1562143419	CC(C)n1c2CC(CCc2cn1)NC(C(C)[Cl])=O	269.776	Enamine
Z2236848275	CC(C(NCC1COCCC=1)=O)[Cl]	203.669	Enamine
Z1562147405	CC(C(NCC(c1ccc(cc1)[Cl])n1cccn1)=O)[Cl]	312.2	Enamine
Z1562149421	CC(C(NCc1csc(c2ccco2)n1)=O)[Cl]	270.741	Enamine
Z1562140111	CC(C(NCCS(Nc1ccccn1)(=O)=O)=O)[Cl]	291.76	Enamine
Z1562150201	CC(C(NCC1CCCN(C1)c1c2nncn2ccn1)=O)[Cl]	322.8	Enamine
Z1562136699	CC(C(N1CCN(CC1)Cc1nnnn1c1ccccc1)=O)[Cl]	334.811	Enamine
Z1562143835	CC(C(NC1CCN(CC1)S(c1cnn(C)c1)(=O)=O)=O)[Cl]	334.829	Enamine
Z1562127691	CC(C(NCc1c2CCCc2n(c2ccccc2)n1)=O)[Cl]	303.793	Enamine
Z2238380632	CC(C(NCC1(CCC1)C1CC1)=O)[Cl]	215.724	Enamine
Z1562127690	C1Cc2c(CNC(C[Cl])=O)nn(c3ccccc3)c2C1	289.766	Enamine
Z2596885218	CC(C(N1CCc2c(C1)scn2)=O)[Cl]	230.72	Enamine
Z3629870571	C1C[C@H](c2cccc(C#N)c12)NC(C[Cl])=O	234.686	Enamine
Z3995632582	CC(C(NC1CCc2ccccc2n2ccnc12)=O)[Cl]	289.766	Enamine
Z3217401212	CC(Cc1ccc(cc1)F)(CO)NC(C[Cl])=O	259.708	Enamine
Z3774902484	CC(C(N1CCCN2C(Cc3ccccc23)C1)=O)[Cl]	278.783	Enamine
Z3493380044	C1CS(c2ccc(cc2C1NC(C[Cl])=O)F)(=O)=O	291.731	Enamine
Z3774921691	CC(C(N1CCN(CC1)Cc1nc(COC)no1)=O)[Cl]	302.762	Enamine
Z3217401470	C1C(CN1c1ccc(cc1)C(F)(F)F)NC(C[Cl])=O	292.688	Enamine
Z3606645885	CC(C(N1CCN(C(C(F)(F)F)=O)C2(CCCCC2)C1)=O)[Cl]	340.773	Enamine
Z1562143360	C1CN(CCC1CNC(C[Cl])=O)C(c1ccccc1)=O	294.782	Enamine
Z2596886885	CCc1c(CN(C)C(C(C)[Cl])=O)con1	230.695	Enamine
Z2596887121	COc1ccc(cc1C(CNC(C[Cl])=O)O)[Cl]	278.135	Enamine
Z3995632553	CC(C(N1CCC(C1)(c1nc(C)cs1)NC(C)=O)=O)[Cl]	315.826	Enamine
Z1562148818	C1CN(CC1NC(C[Cl])=O)C(c1ccccc1)=O	266.728	Enamine
Z3774999206	CC(CNC(C(C)[Cl])=O)c1nncn1C	230.699	Enamine
Z1562141515	CC(C(NCC1=C(C)N2C(=CC(N2)=O)N=C1C)=O)[Cl]	282.731	Enamine
Z1562140955	CC(C(N1CCC(CC1)N(CC(F)(F)F)S(C)(=O)=O)=O)[Cl]	350.79	Enamine
Z1562136605	CC(C(NC1CCN(CC1)Cc1cscn1)=O)[Cl]	287.816	Enamine
Z1562122721	CC(C(N1CCN(CC1)C(c1ccc2ccccc2c1)=O)=O)[Cl]	330.815	Enamine
Z1562142961	CCC1CN(CCN1C(C(C)[Cl])=O)CCn1cccn1	298.818	Enamine
Z1562138533	CCOc1cccc(n1)N1CCN(CC1)C(C(C)[Cl])=O	297.786	Enamine
Z1562146853	CC(C(N1CC(Cc2cc(cc(c2)OC)OC)C1)=O)[Cl]	297.782	Enamine
Z2934034726	CCOC(c1c2CN(CCc2nn1C)C(C(C)[Cl])=O)=O	299.758	Enamine
Z1562141663	CC(C(N1CCN(CC1)CC(C(F)F)(F)F)=O)[Cl]	290.688	Enamine
Z1562151991	CC(C(N1CCc2c(ccs2)C1c1cccs1)=O)[Cl]	311.859	Enamine
Z1562120963	CC(C(N1CCC(CC1)NS(c1cccs1)(=O)=O)=O)[Cl]	336.866	Enamine
Z2236372702	CC(C(NCc1c(C)nns1)=O)[Cl]	219.697	Enamine
Z1562135613	CC(C(N1CCCN(CC1)C(c1cc(cn1C)[Cl])=O)=O)[Cl]	332.231	Enamine
Z3774929847	CC(C)N1CCN(Cc2ccccc12)C(C(C)[Cl])=O	280.799	Enamine
Z1562135173	CC(C(Nc1ccc(cc1)n1cncn1)=O)NC(C(C)[Cl])=O	321.768	Enamine
Z3995632554	CC(C(N1CCCC(C1)n1ccc(C(F)(F)F)n1)=O)[Cl]	309.719	Enamine
Z1562150602	C1CN(CC1CNC(C[Cl])=O)C(Cc1ccccc1)=O	294.782	Enamine
Z3995632577	CC(C(N1CCOCC1c1ncnn1Cc1ccccc1)=O)[Cl]	334.807	Enamine
Z3952175223	CCC(c1cccc(n1)OC)NC(C[Cl])=O	242.706	Enamine
Z3995632504	CC(C(NCc1cc(c2c(ccc3ccccc23)OC)no1)=O)[Cl]	344.798	Enamine
Z3292187288	Cc1nc(C(c2ccccc2)NC(C[Cl])=O)no1	265.7	Enamine
Z3995632589	CCn1cc(cn1)C1CN(CCO1)C(C(C)[Cl])=O	271.748	Enamine
Z3952175479	C1CCC(C1)n1c(CNC(C[Cl])=O)ccn1	241.722	Enamine
Z3995632514	CC(C(N1CCN(C)C(C1)c1nc(C2CC2)no1)=O)[Cl]	298.774	Enamine
Z4180929128	C1CCC(C1)(c1nc(c[nH]1)c1ccccc1)NC(C[Cl])=O.[Cl]	340.254	Enamine
Z1562136907	CC(C(NC1CCN(CC1)c1nnnn1C)=O)[Cl]	272.74	Enamine
Z3952175362	CN(CC(NC1CCC(CC1)O)=O)C(C[Cl])=O	262.737	Enamine
Z3995632535	CC(C(N[C@@H]1C[C@H]1c1cnn(c1)c1ccccc1)=O)[Cl]	289.766	Enamine
Z3952174689	C(CC(N1CCCC1)=O)CNC(C[Cl])=O	232.711	Enamine
Z1562141749	CC(C(NCCc1csc(n1)N1CCCC1)=O)[Cl]	287.816	Enamine
Z3952175169	C1CC(C=C(C1)c1ccc(cc1)[Cl])NC(C[Cl])=O	284.186	Enamine
Z3774967776	CC(C(N1CCOCC1c1cccn1C)=O)[Cl]	256.733	Enamine
Z1562145615	CC(C(NCC1CCCOC1c1ccc(C)cc1)=O)[Cl]	295.81	Enamine
Z3775008696	CC(C(N1C2CCC1C=C(C2)c1ccccc1)=O)[Cl]	275.779	Enamine
Z1562121497	CC(C(NCCc1nnc2CCCCCn12)=O)[Cl]	270.764	Enamine
Z1562145347	CC(C(N(CC1CCCO1)Cc1nc(C)cs1)=O)[Cl]	302.827	Enamine
Z2867500861	COCCNC(C(=Cc1cccc2ccccc12)C#N)=O	280.327	Enamine
Z449713784	C(=C(C#N)C(Nc1ccc(cc1)Oc1ccccc1)=O)c1csnn1	348.387	Enamine
Z56902907	C(=C(C#N)C(N)=O)c1c2ccccc2c(c2ccccc12)[Cl]	306.752	Enamine
Z605560566	CC1CN(CC(C)O1)C(C(=Cc1c(cccc1[Cl])[Cl])C#N)=O	339.222	Enamine
Z44331590	COc1ccc2ccccc2c1C=C(C#N)C(N1CCCC1)=O	306.365	Enamine
Z28289356	Cc1c(C=C(C#N)C(Nc2ccccc2F)=O)cc(C#N)n1C	308.316	Enamine
Z44407621	Cc1ccsc1C=C(C#N)C(N1CCN(CC1)c1ccccc1)=O	337.448	Enamine
Z44311553	C(=C(C#N)C(Nc1ccccc1F)=O)c1ccccc1	266.275	Enamine
Z57463590	CC1=CSC(=C(C#N)C(NCc2ccco2)=O)N1c1ccccc1	337.404	Enamine
Z44328726	Cc1cc(C)c(c(C)c1)NC(C(=Cc1ccccc1C)C#N)=O	304.393	Enamine
Z56593131	COc1ccc(C=C(C#N)C(Nc2cccc3C(NC(c23)=O)=O)=O)cc1	347.33	Enamine
Z44319250	COc1ccc(C=C(C#N)C(NC2CCCCC2)=O)cc1O	300.358	Enamine
Z44328762	Cc1cc(C)c(c(C)c1)NC(C(=Cc1ccc(cc1)C(C)(C)C)C#N)=O	346.474	Enamine
Z44410950	C(=C(C#N)C(Nc1ccccc1C(F)(F)F)=O)c1cccc(c1)[Cl]	350.727	Enamine
Z44318298	Cc1ccc(cc1)NC(C(=Cc1ccc(C)s1)C#N)=O	282.368	Enamine
Z44347366	CC(C)NC(C(=Cc1ccc(cc1)C(F)(F)F)C#N)=O	282.265	Enamine
Z44328655	CC(Nc1ccc(C=C(C#N)C(Nc2c(C)cc(C)cc2C)=O)cc1)=O	347.418	Enamine
Z44350230	CCCCNC(C(=Cc1cccc2ccccc12)C#N)=O	278.355	Enamine
Z2865966279	COCCNC(C(=Cc1c(cccc1[Cl])[Cl])C#N)=O	299.157	Enamine
Z44359551	Cc1ccc(C=C(C#N)C(Nc2nccs2)=O)s1	275.358	Enamine
Z217112552	COc1ccc(cc1)c1c(C=C(C#N)C(Nc2ccccc2)=O)c[nH]n1	344.374	Enamine
Z44322560	C(CNC(C(=Cc1c(cccc1[Cl])[Cl])C#N)=O)c1ccccc1	345.229	Enamine
Z44345962	Cc1ccc(C=C(C#N)C(Nc2ccc(cc2)C(O)=O)=O)o1	296.282	Enamine
Z56941146	C1CCC(CC1)NC(C(=Cc1c2ccccc2cc2ccccc12)C#N)=O	354.453	Enamine
Z44321456	Cc1cc(C=C(C#N)C(Nc2ccccc2)=O)c(C)n1C1CC1	305.381	Enamine
Z44359495	C(=C(C#N)C(Nc1nccs1)=O)c1ccc(cc1)OC(F)F	321.308	Enamine
Z44314806	Cc1cc(C=C(C#N)C(NCc2ccccc2)=O)c(C)n1C1CC1	319.408	Enamine
Z44350256	CCCCNC(C(=Cc1ccc(cc1F)F)C#N)=O	264.275	Enamine
Z44389940	C1COCCN1c1ccc(cc1)NC(C(=Cc1cccc(c1)O)C#N)=O	349.39	Enamine
Z56865433	C(=C(C#N)C(Nc1nnn[nH]1)=O)c1ccccc1	240.226	Enamine
Z395075762	Cc1cc(C=C(C#N)C(Nc2ccncc2)=O)c(C)n1C1CC1	306.369	Enamine
Z44317362	CC(C)(C)c1ccc(C=C(C#N)C(NCc2ccco2)=O)cc1	308.381	Enamine
Z44325879	Cc1ccc(C=C(C#N)C(Nc2cccc3ccccc23)=O)cc1	312.372	Enamine
Z54311127	COc1ccc(c(C=C(C#N)C(Nc2cccc3ccccc23)=O)c1)O	344.37	Enamine
Z44378816	COc1ccc(cc1)NC(C(=Cc1cccs1)C#N)=O	284.34	Enamine
Z44315418	C(c1ccc(cc1)[Cl])NC(C(=Cc1cccc(c1)O)C#N)=O	312.756	Enamine
Z56404922	C(=C(C#N)C(Nc1ccccc1c1ccccc1)=O)c1ccccc1	324.383	Enamine
Z44339315	Cc1ccc(C=C(C#N)C(Nc2ccccc2OC)=O)s1	298.367	Enamine
Z46080009	C(=C(C#N)C(Nc1cccc2c1cccn2)=O)c1ccccc1[Cl]	333.778	Enamine
Z44333438	Cc1ccc(c(C)c1)NC(C(=Cc1cccs1)C#N)=O	282.368	Enamine
Z56590498	C1CCN(CC1)c1ccc(cc1)NC(C(=Cc1ccccc1)C#N)=O	331.419	Enamine
Z2865966557	CC(C)NC(C(=Cc1cc(cc(c1)OC)OC)C#N)=O	274.32	Enamine
Z44328734	Cc1cc(C)c(c(C)c1)NC(C(=Cc1ccc(cc1)SC)C#N)=O	336.46	Enamine
Z44315438	C(c1ccc(cc1)[Cl])NC(C(=Cc1ccsc1)C#N)=O	302.786	Enamine
Z2865979231	CCC1C(N(C(=C(C#N)C(N)=O)S1)c1ccc(C)cc1)=O	301.371	Enamine
Z44315913	Cc1ccccc1NC(C(=Cc1ccsc1)C#N)=O	268.341	Enamine
Z220550286	CCC1C(N(C(=C(C#N)C(NC)=O)S1)c1ccc(cc1)[Cl])=O	335.816	Enamine
Z44317747	CC(c1ccccc1)NC(C(=Cc1ccc2c(c1)OCCO2)C#N)=O	334.375	Enamine
Z44317260	C(c1ccco1)NC(C(=Cc1cccc2ccccc12)C#N)=O	302.333	Enamine
Z44319208	C1CCC(CC1)NC(C(=Cc1c(c(c(c(c1F)F)F)F)F)C#N)=O	344.283	Enamine
Z44315925	Cc1ccccc1NC(C(=Cc1ccc(c(c1)O)OC)C#N)=O	308.337	Enamine
Z44316231	Cc1ccccc1NC(C(=Cc1cc(C)n(C2CC2)c1C)C#N)=O	319.408	Enamine
Z44315354	C(c1ccc(cc1)[Cl])NC(C(=Cc1ccc(cc1)O)C#N)=O	312.756	Enamine
Z44316877	Cc1ccc(C=C(C#N)C(Nc2cccc(c2)OC)=O)c(C)c1	306.365	Enamine
Z44314421	Cc1c(C=C(C#N)C(NCc2ccccc2)=O)c2ccccc2[nH]1	315.376	Enamine
Z44410981	Cc1ccc(C=C(C#N)C(Nc2ccccc2C(F)(F)F)=O)cc1	330.309	Enamine
Z44315358	C(c1ccc(cc1)[Cl])NC(C(=Cc1cccc(c1)[N+]([O-])=O)C#N)=O	341.754	Enamine
Z44315904	Cc1ccc(C=C(C#N)C(Nc2ccccc2C)=O)cc1	276.339	Enamine
Z44298730	C(=C(C#N)C(N)=O)c1cn(c2ccccc2)nc1c1ccc(cc1)[Cl]	348.793	Enamine
Z46099400	Cc1cccc(c1)NC(C(=Cc1ccc(c(c1)F)F)C#N)=O	298.292	Enamine
Z44317587	Cc1cc(C=C(C#N)C(NCc2ccco2)=O)cc(C)c1O	296.326	Enamine
Z44310444	COc1cc(C=C(C#N)C(Nc2ccc(cc2)[Cl])=O)cc(c1)OC	342.782	Enamine
Z44298653	COc1ccc(cc1)c1c(C=C(C#N)C(N)=O)cn(c2ccccc2)n1	344.374	Enamine
Z44298986	CC(N(c1ccc(C)c(C)c1)c1nc(C=C(C#N)C(N)=O)cs1)=O	340.408	Enamine
Z44319155	CC(Nc1ccc(C=C(C#N)C(NC2CCCCC2)=O)cc1)=O	311.385	Enamine
Z44325880	C(=C(C#N)C(Nc1cccc2ccccc12)=O)c1ccc(C#N)cc1	323.355	Enamine
Z44317791	CC(c1ccccc1)NC(C(=Cc1ccccc1F)C#N)=O	294.329	Enamine
Z44319657	Cc1cccc(C)c1NC(C(=Cc1ccc(c(c1)OC)OC)C#N)=O	336.391	Enamine
Z44328650	Cc1cc(C)c(c(C)c1)NC(C(=Cc1cccnc1)C#N)=O	291.354	Enamine
Z30518489	Cc1ccc(cc1)n1c(C)cc(C=C(C#N)C(NCC=C)=O)c1C	319.408	Enamine
Z73541586	C1CCC(CC1)NC(C(=CC(=Cc1ccccc1)[Cl])C#N)=O	314.816	Enamine
Z2865966464	Cc1ccc(C=C(C#N)C(N2CCCC2)=O)cc1	240.306	Enamine
Z1552098960	Cn1ccc(NC(C(=Cc2c(cccn2)C(F)(F)F)C#N)=O)n1	321.262	Enamine
Z56591067	C1CCCC(CCC1)NC(C(=Cc1ccccc1)C#N)=O	282.387	Enamine
Z44298572	C(=C(C#N)C(N)=O)c1ccc(cc1[Cl])[Cl]	241.077	Enamine
Z44317268	C(c1ccco1)NC(C(=Cc1ccc([N+]([O-])=O)o1)C#N)=O	287.231	Enamine
Z56880389	CN1C(C(=C(C#N)C(NCc2ccc(cc2)[Cl])=O)c2ccccc12)=O	351.793	Enamine
Z44325800	C(=C(C#N)C(Nc1cccc2ccccc12)=O)c1cccnc1	299.333	Enamine
Z44321272	CC(C)Oc1ccccc1C=C(C#N)C(Nc1ccccc1)=O	306.365	Enamine
Z3071320099	C(=C(C#N)C(Nc1ccccc1[Cl])=O)c1ccncc1	283.718	Enamine
Z3146101233	CN(C1CS(C1)(=O)=O)C(C=C)=O	189.236	Enamine
Z3175561292	C=CC(N1CCCN(CC1)S(N)(=O)=O)=O	233.293	Enamine
Z3490366054	CNC(c1ccccc1N(C)C(C=C)=O)=O	218.256	Enamine
Z2981766442	C=CC(N1CC(C1)OCc1ccccc1F)=O	235.258	Enamine
Z3275402624	COC1(CCC1)C(CNC(C=C)=O)(F)F	219.231	Enamine
Z3490366210	CC(C)(CNC(C=C)=O)C1(CCOC1)O	213.277	Enamine
Z3490365939	C=CC(N1CCCn2c(C1)cc(CO)n2)=O	221.26	Enamine
Z3462916580	C[C@@H]1CN(CCN1S(C)(=O)=O)C(C=C)=O	232.305	Enamine
Z3488645274	Cn1c(ccn1)[C@@H]1[C@H](CCO1)NC(C=C)=O	221.26	Enamine
Z2517206674	C=CC(NCc1nnc2CCCCCn12)=O	220.276	Enamine
Z2517210596	CC(NCC1CCCN(C1)C(C=C)=O)=O	210.277	Enamine
Z3326590094	C=CC(N1CCn2c1ccn2)=O	163.18	Enamine
Z3488836321	C=CC(N1CCN(CC1)CC1CCOC1)=O	224.304	Enamine
Z2737383477	C=CC(NCCS(c1cccs1)(=O)=O)=O	245.325	Enamine
Z1938283538	CC(N1CC(C1)NC(C=C)=O)=O	168.196	Enamine
Z3488636161	CC(c1cnc(C(F)(F)F)s1)NC(C=C)=O	250.245	Enamine
Z2738283731	COCC1(CCCN1C(C=C)=O)C(N)=O	212.249	Enamine
Z2737383331	CN(CCNC(C=C)=O)S(c1cccs1)(=O)=O	274.367	Enamine
Z1821452782	Cn1c(CCNC(C=C)=O)ccn1	179.223	Enamine
Z3488656760	C=CC(N1CCC(CC1)c1nc(cs1)C(O)=O)=O	266.322	Enamine
Z2867522868	CO[C@@H]1COC[C@H]1n1cc(CNC(C=C)=O)nn1	252.274	Enamine
Z2209665823	CS(C1CCCN(C1)C(C=C)=O)(=O)=O	217.29	Enamine
Z1938096528	C=CC(N1CSCC1C(NCC1CC1)=O)=O	240.328	Enamine
Z2867522841	CS(Nc1cccc(CNC(C=C)=O)c1)(=O)=O	254.311	Enamine
Z1238574528	C=CC(N1CCn2c(C1)nnc2C(F)(F)F)=O	246.192	Enamine
Z1938090110	COc1cccc(CNC(C=C)=O)n1	192.218	Enamine
Z2517217505	C=CC(N1CCn2c(C1)nnc2C1CCCC1)=O	246.314	Enamine
Z799942092	C=CC(NCc1nnc2ccccn12)=O	202.217	Enamine
Z2517207762	C=CC(N1CSCC1C(N1CCOCC1)=O)=O	256.327	Enamine
Z608665590	Cc1cc(CN2CCN(CC2)C(C=C)=O)on1	235.287	Enamine
Z3488839626	C=CC(NCC1CCc2cccnc12)=O	202.257	Enamine
Z2738284087	C=CC(N1CCCn2c1c(cn2)C1CC1)=O	217.272	Enamine
Z2517208522	CC(Cn1cncn1)NC(C=C)=O	180.211	Enamine
Z2738284496	Cc1nc(COC2CN(C2)C(C=C)=O)on1	223.232	Enamine
Z1971800519	C=CC(NCc1ccno1)=O	152.153	Enamine
Z3488529697	C=CC(N1CCN(CC1)Cc1ncon1)=O	222.248	Enamine
Z3490366315	CN(C(C=C)=O)[C@@H]1CS(C[C@H]1O)(=O)=O	219.262	Enamine
Z3490366495	C=CC(NCC1CCON=1)=O	154.169	Enamine
Z3488539492	C=CC(N1CCC[C@H]1Cn1cc(C2CC2)nn1)=O	246.314	Enamine
Z2738282865	Cc1cc(C)n(CCNC(C=C)=O)n1	193.25	Enamine
Z3253679233	C=CC(Nc1cnn(CCN2CCCC2=O)c1)=O	248.286	Enamine
Z3490366087	Cn1c(c2ccc(cc2)NC(C=C)=O)nnn1	229.243	Enamine
Z3490366328	Cc1nc(n(C2CCN(CC2)C(C=C)=O)n1)O	236.275	Enamine
Z3024765732	CC(C)N(C)C(c1ccccc1NC(C=C)=O)=O	246.31	Enamine
Z3490365300	CN(Cc1cc(c2ccccc2)[nH]n1)C(C=C)=O	241.294	Enamine
Z2867513229	C=CC(N1CCCC(CNS(C2CC2)(=O)=O)C1)=O	272.37	Enamine
Z1971708378	Cc1cnc(CNC(C=C)=O)o1	166.18	Enamine
Z1123698473	Cn1c(CNC(C=C)=O)ccn1	165.196	Enamine
Z2738284290	Cn1c(ccn1)C1COCCN1C(C=C)=O	221.26	Enamine
Z2517214581	C=CC(N1CCOC(C1)Cn1cncn1)=O	222.248	Enamine
Z3490366597	C=CC(N1CCC(CC1)c1nc(co1)C(O)=O)=O	250.254	Enamine
Z3490366557	C=CC(N1CC(C1)c1ncon1)=O	179.179	Enamine
Z2738282483	CC(c1nnnn1C)NC(C=C)=O	181.199	Enamine
Z3488504696	C=CC(N1CCOC(C1)c1ccccc1[Cl])=O	251.713	Enamine
Z3775955780	C=CC(N1CCCC(C1)n1cncn1)=O	206.249	Enamine
Z3488538710	C=CC(NCc1cn(C2CCC2)nn1)=O	206.249	Enamine
Z3780651401	C=CC(N1CCOC(C1)c1nccs1)=O	224.285	Enamine
Z2737383380	Cc1nc(C2COCCN2C(C=C)=O)no1	223.232	Enamine
Z2934274853	C=CC(N1CCN(CC1)C(c1ccco1)=O)=O	234.255	Enamine
Z1938307966	CCc1nc(N2CCN(CC2)C(C=C)=O)sn1	252.343	Enamine
Z2737383325	Cc1ccn(c2ccccc2CNC(C=C)=O)n1	241.294	Enamine
Z3488529698	C=CC(N1CCN(CC1)Cc1ccon1)=O	221.26	Enamine
Z2517216458	Cn1cc(cn1)C1CN(CCO1)C(C=C)=O	221.26	Enamine
Z2738285568	Cc1csc(C2CN(CCO2)C(C=C)=O)n1	238.312	Enamine
Z2517213537	CC(c1nc(C)no1)N1CCN(CC1)C(C=C)=O	250.302	Enamine
Z3488529862	C=CC(NCc1cc2c(c(c1)[Cl])OCCO2)=O	253.685	Enamine
Z3462629068	C=CC(NCC(N1CCCO1)=O)=O	184.195	Enamine
Z3488644876	Cc1nnnn1c1cc(ccc1F)NC(C=C)=O	247.233	Enamine
Z3488636754	CC(c1nnnn1c1ccccc1)NC(C=C)=O	243.27	Enamine
Z3488636159	COCCn1c2CCN(Cc2nn1)C(C=C)=O	236.275	Enamine
Z3488539823	CN(C1CCN(CC1)c1cnccn1)C(C=C)=O	246.314	Enamine
Z608676652	Cc1cc(C2CCCN2C(C=C)=O)on1	206.245	Enamine
Z3405280486	CC(C)Cn1cc(c(NC(C=C)=O)n1)[Cl]	227.695	Enamine
Z3488636363	CS(N1CCCCC1CNC(C=C)=O)(=O)=O	246.332	Enamine
Z2738284982	CC(N1CCc2c(cccc12)NC(C=C)=O)=O	230.267	Enamine
Z3488664765	C=CC(N1CCC(CC1)(c1ccccc1)O)=O	231.295	Enamine
Z2517214083	CNS(C1CCCN(C1)C(C=C)=O)(=O)=O	232.305	Enamine
Z594141634	C=CC(N(CCO)c1ccc(cc1)C(O)=O)=O	235.239	Enamine
Z440634012	C=CC(Nc1ncccn1)=O	149.153	Enamine
Z1562140377	CC(C(NCCc1nc(cs1)C1CCCCC1)=O)[Cl]	300.855	Enamine
Z3774948007	CC(c1ccc(C(F)(F)F)nc1[Cl])NC(C(C)[Cl])=O	315.122	Enamine
Z1562143823	CC(C(N1CCN(CC1)C(c1c(C)c2ccccc2s1)=O)=O)[Cl]	350.871	Enamine
Z3774974015	CC(C(N1CCCC1c1nc(c2ccccc2)n[nH]1)=O)[Cl]	304.781	Enamine
Z3774876326	CC(C(NCCCc1c[nH]c2ccc(cc12)F)=O)[Cl]	282.746	Enamine
Z3718308008	CC(C(N1Cc2cnn(C)c2C1)=O)[Cl]	213.668	Enamine
Z3774863345	CC(C(NCCc1ccc[nH]1)=O)[Cl]	200.669	Enamine
Z1562135369	CC(C(NC(Cn1cncn1)c1ccccc1)=O)[Cl]	278.743	Enamine
Z3995632592	CC(C(N[C@@H]1CN(Cc2ccccc2)C[C@H]1c1ccccc1)=O)[Cl]	342.87	Enamine
Z1562147237	CC(C(N[C@H](CC(N)=O)c1cccc(c1)[Cl])=O)[Cl]	289.162	Enamine
Z3995632521	CC(C(N(C)C1CCCc2c(ccc(c12)[Cl])OC)=O)[Cl]	316.228	Enamine
Z3774983311	CC(C(NCc1nnc(C2CCC2)n1C)=O)[Cl]	256.737	Enamine
Z3217401097	CN1C(CNC(C[Cl])=O)c2ccccc2C1=O	252.701	Enamine
Z2596885669	CC(C(N(C)Cc1ncnn1CC(F)F)=O)[Cl]	266.679	Enamine
Z3766269116	COC1(CCOCC1NC(C[Cl])=O)OC	237.683	Enamine
Z2763282097	CC(C(N1CC2CC1(C2)c1nc(C)no1)=O)[Cl]	255.705	Enamine
Z3887631388	C1C(c2cccnc2O1)NC(C[Cl])=O	212.636	Enamine
Z3774934744	CC(C(N1CCN(CC1)c1c2ccsc2ccn1)=O)[Cl]	309.822	Enamine
Z2236654737	C(c1ccn(Cc2ccccc2)n1)NC(C[Cl])=O	263.728	Enamine
Z3775005193	CC(c1nc(c2cc(C)ccn2)n[nH]1)NC(C(C)[Cl])=O	293.758	Enamine
Z3217399601	C1CC(C(N(C1)Cc1ccccc1)=O)NC(C[Cl])=O	280.755	Enamine
Z3774929328	CC(C(NC1CCc2nc(cn2C1)c1cc(ccc1F)F)=O)[Cl]	339.773	Enamine
Z3217401760	CCC(c1cc(cc(c1)[Cl])[Cl])N(C)C(C[Cl])=O	294.609	Enamine
Z3995632574	CC(C(N1CC(C1)c1cc(CO)on1)=O)[Cl]	244.678	Enamine
Z1562143706	C(C(c1ccccc1F)NC(C[Cl])=O)c1ccccc1	291.753	Enamine
Z3995632530	CC(C(NCc1ccc(C)c2ccccc12)=O)[Cl]	261.752	Enamine
Z1562136336	CCn1c(C)c(CNC(C[Cl])=O)c(C)n1	229.711	Enamine
Z1562140763	CC(C(NC1(CCOCC1)c1ccccc1)=O)[Cl]	267.756	Enamine
Z3995632571	CC(C(N1CCCC1c1nccc(C(F)(F)F)n1)=O)[Cl]	307.703	Enamine
Z1562126262	CC(C(NCc1csc2ccccc12)=O)[Cl]	253.754	Enamine
Z2238079581	CC(c1nnc(C)s1)NC(C(C)[Cl])=O	233.724	Enamine
Z1562128787	CC(C(N1CCn2cccc2C1c1ccccc1)=O)[Cl]	288.778	Enamine
Z2596884525	CC1COc2ccccc2CN1C(C(C)[Cl])=O	253.729	Enamine
Z763361296	CC(C(N(Cc1ccsc1)C1CC1)=O)[Cl]	243.759	Enamine
Z1562143295	CC(C)c1c(c2ccccc2)nc(C2CCCN2C(C(C)[Cl])=O)o1	346.858	Enamine
Z1562132409	CC(C(N(C)Cc1cc(ccc1N1CCC(CC1)OC)F)=O)[Cl]	342.842	Enamine
Z1562128473	CC(C(NCC1CCN(C)c2ccccc12)=O)[Cl]	266.772	Enamine
Z1562126711	CC(C(N1CCN(CC1)C1c2ccccc2S(N=1)(=O)=O)=O)[Cl]	341.82	Enamine
Z1562136402	CC(C(N1CCCC1c1cccc2c1OCCO2)=O)[Cl]	295.766	Enamine
Z1562124379	CC(C(NCCCN1CCc2ccccc2C1)=O)[Cl]	280.799	Enamine
Z1562146725	CC(C(NCC(Nc1ccc2c[nH]nc2c1)=O)=O)[Cl]	280.715	Enamine
Z1562120859	CC(C(N1CCCN(CC1)S(c1c(C)noc1C)(=O)=O)=O)[Cl]	349.84	Enamine
Z1562148115	CC(C(NCCc1nc2cc(ccc2s1)F)=O)[Cl]	286.759	Enamine
Z3995632536	CC(C(N[C@@H]1CCO[C@H]1c1nccn1c1ccccc1)=O)[Cl]	319.792	Enamine
Z3887631337	C(C(N(c1ccccc1)c1ccccc1)=O)NC(C[Cl])=O	302.761	Enamine
Z3774901825	CC(C(NCCc1c[nH]c2c1cccn2)=O)[Cl]	251.717	Enamine
Z3925633280	C1[C@@H](C[C@H]1c1ccccc1)NC(C[Cl])=O	223.703	Enamine
Z3995632613	CC(C(NC(Cc1ccccc1)c1ncco1)=O)[Cl]	278.739	Enamine
Z1562147368	Cc1nc2C(CCCn2n1)NC(C[Cl])=O	228.683	Enamine
Z3774983498	CC1CCCN(C1)C(C(c1cnn(C)c1)NC(C(C)[Cl])=O)=O	326.828	Enamine
Z147647894	CC(c1ccc(cc1)S(N)(=O)=O)N(C)C(C[Cl])=O	290.772	Enamine
Z1562124241	CC(C(N1CCN(CC1)c1nnnn1c1ccccc1)=O)[Cl]	320.784	Enamine
Z3952175145	CN(C)C(C(CNC(C[Cl])=O)c1ccccc1)=O	268.744	Enamine
Z3775053816	CC(C(N1CCC(C1)(c1nc(C2CC2)no1)C(F)(F)F)=O)[Cl]	337.729	Enamine
Z3952175058	CC1CCCN1C(CNC(C[Cl])=O)=O	218.684	Enamine
Z3774925738	CC(C(N1CCC(CC1)c1nc2cccc(C)c2o1)=O)[Cl]	306.793	Enamine
Z2981787172	C(c1ccccc1SC(F)(F)F)NC(C[Cl])=O	283.702	Enamine
Z2763283991	CC(C(N1CCC(C1)c1cc2ccccc2[nH]1)=O)[Cl]	276.767	Enamine
Z3766271674	Cc1ccc(c(c1)S(NCCNC(C[Cl])=O)(=O)=O)F	308.762	Enamine
Z1562135349	CC(C(NCc1cc(c2ccccc2)on1)=O)[Cl]	264.712	Enamine
Z1562145573	CC(C(NC1CCCN(C1=O)c1cc(C)nn1C)=O)[Cl]	298.774	Enamine
Z1562137969	CC(C(N1CCCC(C1)NS(c1cccc(c1)F)(=O)=O)=O)[Cl]	348.827	Enamine
Z1562123023	CC(C(N1CCN(CC1)c1c(C#N)nc(c2ccco2)o1)=O)[Cl]	334.763	Enamine
Z1562121239	CC(C(NC1CCN(CC1)CC(Nc1ccccc1)=O)=O)[Cl]	323.824	Enamine
Z1562141873	CC(C(N1CCN(CC1)Cc1cnn(c1)c1ccccc1)=O)[Cl]	332.835	Enamine
Z1562124655	CC(C(NC1CCCc2c1cnn2Cc1ccccc1)=O)[Cl]	317.82	Enamine
Z1562143083	CC(C(NC(CC1CCCCC1)c1ncccn1)=O)[Cl]	295.814	Enamine
Z1436318627	CC(C(NCc1ccon1)=O)[Cl]	188.614	Enamine
Z1562146993	CC(C(NCC1(CCCC1)C(Nc1ccc(C)c(C)c1)=O)=O)[Cl]	336.863	Enamine
Z3595691662	CC(C(NCC1CCCCN1C(C(F)(F)F)=O)=O)[Cl]	300.708	Enamine
Z1562146787	CC(C(N1CCC(CC1)C(c1cccs1)=O)=O)[Cl]	285.796	Enamine
Z2799429802	CC(C(NCc1cnn2ccccc12)=O)[Cl]	237.69	Enamine
Z1562146587	CC(C(NCC(c1ccc(C)s1)N1CCOCC1)=O)[Cl]	316.854	Enamine
Z2763285461	CC(C(NC1(CCOCC1)c1cc(C)no1)=O)[Cl]	272.732	Enamine
Z1562138245	CC(C(N1CCCC(C1)n1c(C)nc(C)n1)=O)[Cl]	270.764	Enamine
Z3026116606	CC(C(NCCc1cn(C)nn1)=O)[Cl]	216.672	Enamine
Z3766270194	C1CC(c2cccc(c2OC1)F)NC(C[Cl])=O	257.692	Enamine
Z1562148317	CC(C(N(C)c1ccc(c(c1)[Cl])OC)=O)[Cl]	262.136	Enamine
Z44316779	COc1cccc(c1)NC(C(=Cc1ccc(cc1)O)C#N)=O	294.31	Enamine
Z44350279	CCCCNC(C(=Cc1ccncc1)C#N)=O	229.283	Enamine
Z44328982	Cc1cc(C)c(c(C)c1)NC(C(=Cc1cc(cc(c1)OC)OC)C#N)=O	350.418	Enamine
Z28172700	Cc1c(C=C(C#N)C(Nc2nccs2)=O)cc(C#N)n1C	297.343	Enamine
Z44321029	Cc1cccc(c1)NC(C(=Cc1cc(C)c(C)cc1C)C#N)=O	304.393	Enamine
Z44322569	C(CNC(C(=Cc1c(cccc1F)F)C#N)=O)c1ccccc1	312.319	Enamine
Z44339240	COc1ccccc1NC(C(=Cc1ccc(cc1)F)C#N)=O	296.301	Enamine
Z44317812	CC(c1ccccc1)NC(C(=Cc1cccc(C)c1)C#N)=O	290.366	Enamine
Z44316855	COc1cccc(c1)NC(C(=Cc1ccc(C#N)cc1)C#N)=O	303.321	Enamine
Z44319174	C1CCC(CC1)NC(C(=Cc1ccccc1OC(F)F)C#N)=O	320.339	Enamine
Z44410925	C(=C(C#N)C(Nc1ccccc1C(F)(F)F)=O)c1ccc(cc1)F	334.272	Enamine
Z44317825	CC(c1ccccc1)NC(C(=Cc1ccc(c(c1)O)OC)C#N)=O	322.364	Enamine
Z64366475	CC(C)NC(C(=Cc1ccc(c2ccccc2F)o1)C#N)=O	298.317	Enamine
Z44317792	CC(c1ccccc1)NC(C(=Cc1cccc(c1)F)C#N)=O	294.329	Enamine
Z44342544	COc1ccc(cc1[Cl])NC(C(=CC=Cc1ccccc1)C#N)=O	338.794	Enamine
Z56919150	C(=C(C#N)C(N)=O)c1cn(c2ccccc2)nc1c1ccccc1[Cl]	348.793	Enamine
Z44342069	C(=Cc1ccccc1)C=C(C#N)C(Nc1ccc(c(c1)[Cl])F)=O	326.758	Enamine
Z44319227	COc1ccc2ccccc2c1C=C(C#N)C(NC1CCCCC1)=O	334.419	Enamine
Z44316793	COc1cccc(c1)NC(C(=Cc1ccc([N+]([O-])=O)o1)C#N)=O	313.269	Enamine
Z3071327143	C(=C(C#N)C(Nc1cccc(c1)[Cl])=O)c1ccncc1	283.718	Enamine
Z56592105	CC1CCCC(C1C)NC(C(=Cc1ccccc1)C#N)=O	282.387	Enamine
Z27792216	CC(C)Cn1c(C)cc(C=C(C#N)C(Nc2ccccc2C)=O)c1C	335.451	Enamine
Z44328653	Cc1cc(C)c(c(C)c1)NC(C(=Cc1ccccc1)C#N)=O	290.366	Enamine
Z44298600	C(=Cc1ccccc1[N+]([O-])=O)C=C(C#N)C(N)=O	243.222	Enamine
Z44359553	COc1ccc(C=C(C#N)C(Nc2nccs2)=O)cc1O	301.327	Enamine
Z44390922	COc1ccc(C=C(C#N)C(Nc2ccc3c(c2)OCCO3)=O)cc1O	352.346	Enamine
Z44347544	CC(C)NC(C(=Cc1ccc(c2ccc(cc2)[N+]([O-])=O)o1)C#N)=O	325.324	Enamine
Z44339317	COc1ccccc1NC(C(=Cc1ccc(c(c1)O)OC)C#N)=O	324.336	Enamine
Z44314433	COc1ccc(C=C(C#N)C(NCc2ccccc2)=O)cc1	292.338	Enamine
Z28142223	CCCn1c(C)cc(C=C(C#N)C(Nc2cccc(c2)F)=O)c1C	325.387	Enamine
Z44359534	COc1cc(C=C(C#N)C(Nc2nccs2)=O)cc(c1O)OC	331.353	Enamine
Z26547168	CCCn1c(C)cc(C=C(C#N)C(Nc2cccc(C#N)c2)=O)c1C	332.407	Enamine
Z44314410	C(c1ccccc1)NC(C(=Cc1cccc2ccccc12)C#N)=O	312.372	Enamine
Z44317306	Cc1ccc(C=C(C#N)C(NCc2ccco2)=O)o1	256.261	Enamine
Z44325174	CCc1ccc(cc1)NC(C(=Cc1cccn1C)C#N)=O	279.343	Enamine
Z56838424	C(=C(C#N)C(Nc1cccc2c1cccn2)=O)c1ccco1	289.294	Enamine
Z1013696122	C1CN(CCN1C=C(C#N)C(Nc1ccc(cc1)F)=O)c1ccccc1	350.397	Enamine
Z46080000	C(=C(C#N)C(Nc1cccc2c1cccn2)=O)c1cccs1	305.362	Enamine
Z1020850392	C(c1ccccc1)NC(C(=CNc1ccc(cc1)F)C#N)=O	295.317	Enamine
Z44331269	C1CCN(CC1)C(C(=Cc1ccc(c2ccccc2[Cl])o1)C#N)=O	340.81	Enamine
Z1123840147	CC1(C)Cc2cc(C=C(C#N)C(Nc3ccccc3F)=O)ccc2O1	336.366	Enamine
Z56791317	CN1C=C(C=CC1=C(C#N)C(Nc1ccccc1F)=O)C(F)(F)F	337.276	Enamine
Z366797368	C(c1cccc(c1)NC(C(=Cc1ccco1)C#N)=O)n1cccn1	318.336	Enamine
Z44331080	C1CCN(CC1)C(C(=Cc1ccc(cc1)OC(F)F)C#N)=O	306.312	Enamine
Z2867505131	C(=C(C#N)C(Nc1ccncc1)=O)c1ccc(cc1)[Cl]	283.718	Enamine
Z44326856	C=CCNC(C(=Cc1ccc(c2ccc(cc2)F)o1)C#N)=O	296.301	Enamine
Z1518602730	CCc1ccc(cc1)NC(C(=Cc1ccc(c(C#N)c1)F)C#N)=O	319.339	Enamine
Z56591627	CC(C12CC3CC(CC(C3)C2)C1)NC(C(=Cc1ccccc1)C#N)=O	334.463	Enamine
Z424802564	Cc1cccc(C)c1NC(C(=Cc1c(C)n[nH]c1C)C#N)=O	294.358	Enamine
Z44321107	C(=Cc1ccccc1[N+]([O-])=O)C=C(C#N)C(Nc1ccccc1)=O	319.32	Enamine
Z44321527	Cc1cc(c(cc1[Cl])OC)NC(C(=CC=Cc1ccccc1)C#N)=O	352.821	Enamine
Z44309149	C(=C(C#N)C(Nc1ccc(cc1)F)=O)c1cccnc1	267.263	Enamine
Z44324475	COc1ccc(C=C(C#N)C(Nc2ccccc2[Cl])=O)cc1O	328.755	Enamine
Z44390403	Cc1ccc(C=C(C#N)C(NC(N)=O)=O)o1	219.2	Enamine
Z2865966430	COc1ccc(C=C(C#N)C(NCC=C)=O)cc1O	258.277	Enamine
Z44298848	C(=C(C#N)C(N)=O)c1cc(ccc1[Cl])[N+]([O-])=O	251.629	Enamine
Z44330657	CCOc1ccccc1NC(C(=Cc1c(cccc1F)F)C#N)=O	328.318	Enamine
Z44319515	COc1cc(C=C(C#N)C(NC2CCCCC2)=O)cc(c1O)[Cl]	334.803	Enamine
Z2737461369	CC(C)NC(C(=Cc1ccc(C)o1)C#N)=O	218.256	Enamine
Z44298580	C(=C(C#N)C(N)=O)c1cccc(c1[Cl])[Cl]	241.077	Enamine
Z44311574	C(=C(C#N)C(Nc1ccccc1F)=O)c1ccccc1OC(F)F	332.281	Enamine
Z44298558	C(=C(C#N)C(N)=O)c1ccc(cc1)[Cl]	206.632	Enamine
Z44345993	Cc1cccc(C=C(C#N)C(Nc2ccc(cc2)C(O)=O)=O)c1	306.321	Enamine
Z2865966272	COCCNC(C(=Cc1c(cccc1[Cl])F)C#N)=O	282.702	Enamine
Z44359907	Cc1cc(C)c(C=C(C#N)C(Nc2nccs2)=O)cc1C	297.383	Enamine
Z44347399	CC(C)NC(C(=Cc1cccc(c1)O)C#N)=O	230.267	Enamine
Z44314408	C(c1ccccc1)NC(C(=Cc1cccc(c1)[N+]([O-])=O)C#N)=O	307.309	Enamine
Z1271498478	C(=C(C#N)C(NC(N)=O)=O)c1cc2cc(ccc2o1)F	273.223	Enamine
Z44339762	Cc1ccsc1C=C(C#N)C(Nc1c(cccc1[Cl])[Cl])=O	337.231	Enamine
Z245745150	Cc1c(C=C(C#N)C(NCC2(CC2)c2ccccc2)=O)cc(C#N)n1C	344.418	Enamine
Z44319232	C1CCC(CC1)NC(C(=Cc1cc2c(cc1[N+]([O-])=O)OCO2)C#N)=O	343.339	Enamine
Z289641816	CCOc1ccc(C=C(C#N)C(N2CCc3c(C2)ccs3)=O)cc1	338.432	Enamine
Z56813308	C(C(=C(Nc1ccccc1)S)C(Nc1ccc(cc1)[Cl])=O)#N	329.812	Enamine
Z395076454	CCOc1ccc(C=C(C#N)C(Nc2ccncc2)=O)cc1	293.326	Enamine
Z44322542	C(CNC(C(=Cc1cccc(c1)F)C#N)=O)c1ccccc1	294.329	Enamine
Z1556169471	CCc1ccc(cc1)NC(C(=Cc1ccn(c2ccccc2)n1)C#N)=O	342.402	Enamine
Z2865966461	C1CCN(C1)C(C(=Cc1ccc(cc1)OC(F)F)C#N)=O	292.285	Enamine
Z1556164881	C(=C(C#N)C(Nc1ccncc1)=O)c1ccc(cc1[Cl])[Cl]	318.163	Enamine
Z1082248294	CC1Cc2cc(cc(C=C(C#N)C(Nc3cccc(C)c3)=O)c2O1)OC	348.402	Enamine
Z44298895	CCc1ccc(cc1)c1c(C=C(C#N)C(N)=O)cn(c2ccccc2)n1	342.402	Enamine
Z316091100	C=CC(N1CCCC(C1)C(O)=O)=O	183.207	Enamine
Z3490366098	Cn1c(c2ccccc2NC(C=C)=O)nnn1	229.243	Enamine
Z2738283599	C=CC(N1CCCC2(CCCCO2)C1)=O	209.289	Enamine
Z3488840329	C=CC(N1CCC(CC1)Cn1cnnc1)=O	220.276	Enamine
Z2737383399	Cc1nnnn1CCNC(C=C)=O	181.199	Enamine
Z440634922	C=CC(NCc1nc2ccccc2s1)=O	218.281	Enamine
Z3276346816	C=CC(N1CC2(CCCC2)CC1CO)=O	209.289	Enamine
Z2581832636	CCS(C1(CC1)CNC(C=C)=O)(=O)=O	217.29	Enamine
Z1937757323	COc1ccccc1CCNC(C=C)=O	205.257	Enamine
Z2867022269	C=CC(Nc1cnn(c1)C1CCCC1)=O	205.261	Enamine
Z3490366518	CC(C)(c1nc(CNC(C=C)=O)[nH]n1)O	210.237	Enamine
Z2895614506	Cc1c(CNC(C=C)=O)cno1	166.18	Enamine
Z2738284051	C=CC(N1CC[C@@H](C1)Oc1ccccc1)=O	217.268	Enamine
Z2738282841	CC(Cc1cccn1C)NC(C=C)=O	192.262	Enamine
Z2803325432	C=CC(NCCC1CCCS1(=O)=O)=O	217.29	Enamine
Z359384110	CNC(c1cc(cn1C)C(C[Cl])=O)=O	214.652	Enamine
Z56946891	CCCN1C(=C(C(C[Cl])=O)C(N(C)C1=O)=O)N	259.693	Enamine
Z444840204	CC(Nc1ccc(cc1SC)C(C[Cl])=O)=O	257.742	Enamine
Z90664854	Cc1cc(C(C[Cl])=O)c(C)n1c1ccon1	238.674	Enamine
Z57982062	CN(c1ccc(cc1)C(C[Cl])=O)S(C)(=O)=O	261.73	Enamine
Z56876399	Cc1cc(C(C[Cl])=O)c(C)n1CCOC	229.707	Enamine
Z147642150	C(C(c1ccc(cc1F)F)=O)[Cl]	190.576	Enamine
Z89283954	C(C(N1CCOCC1)=O)c1ccc(C(C[Cl])=O)s1	287.768	Enamine
Z85932823	CCN(c1ccc(cc1)C(C[Cl])=O)S(C)(=O)=O	275.757	Enamine
Z1342161385	CC(NCCc1cc(ccc1F)C(C[Cl])=O)=O	257.692	Enamine
Z1415953981	CC(C)Oc1ccc2c(c1)c(c[nH]2)C(C[Cl])=O	251.713	Enamine
Z759291628	C(C(c1cc(cs1)C(N)=O)=O)[Cl]	203.65	Enamine
Z1354601779	Cc1cccc(c1)n1cc(C(C[Cl])=O)nn1	235.674	Enamine
Z56877841	Cc1cc(C(C[Cl])=O)c(C)n1CC1CCCO1	255.745	Enamine
Z57984666	CS(Nc1ccc(cc1)C(C[Cl])=O)(=O)=O	247.703	Enamine
Z104487590	COc1ccc(C(C[Cl])=O)c(c1)OC	214.648	Enamine
Z57011402	Cc1cc(C(C[Cl])=O)c(C)n1C1CCS(C1)(=O)=O	289.784	Enamine
Z56943532	CC(NCc1ccc(C(C[Cl])=O)o1)=O	215.636	Enamine
Z57984660	CS(N1CCc2cc(ccc12)C(C[Cl])=O)(=O)=O	273.741	Enamine
Z56947588	C(C(c1ccc2c(c1)NC(N2)=O)=O)[Cl]	210.62	Enamine
Z104493412	CSc1ccc(cc1)C(C[Cl])=O	200.69	Enamine
Z56347276	Cc1csc(n1)n1c(C)cc(C(C[Cl])=O)c1C	268.769	Enamine
Z89269472	Cc1csc(C(C#N)C(C[Cl])=O)n1	214.677	Enamine
Z119967280	C1CCN(C1)C(c1cc(c[nH]1)C(C[Cl])=O)=O	240.69	Enamine
Z1192340728	Cc1c(cc(C(N)=O)o1)C(C[Cl])=O	201.609	Enamine
Z2154106456	COc1ccc(C(C[Cl])=O)c2c1C(CO2)=O	240.642	Enamine
Z150864418	CS(NCCc1ccc(cc1)C(C[Cl])=O)(=O)=O	275.757	Enamine
Z1160901943	C(C(c1ccc(cc1)NC(N)=O)=O)[Cl]	212.636	Enamine
Z875025060	CN1C(=O)Oc2cc(ccc12)C(C[Cl])=O	225.631	Enamine
Z1271235260	C(C(c1cn(c2ccc(cc2)F)nn1)=O)[Cl]	239.637	Enamine
Z1032582174	C(C(c1cc(co1)C(N)=O)=O)[Cl]	187.582	Enamine
Z85920167	CC(N(C)Cc1ccc(cc1)C(C[Cl])=O)=O	239.702	Enamine
Z57032552	C1CCN(CC1)c1ncc(C(C[Cl])=O)s1	244.747	Enamine
Z56912632	CCC(Nc1ccc(cc1)C(C[Cl])=O)=O	225.675	Enamine
Z2012019289	Cn1ncc(C(C[Cl])=O)n1	159.576	Enamine
Z56347177	Cn1cccc1C(C[Cl])=O	157.6	Enamine
Z372795226	Cc1c(C(C[Cl])=O)c(C)on1	173.599	Enamine
Z1262506332	CC(C)n1ccnc1C(C[Cl])=O	186.642	Enamine
Z854067154	CS(c1ccc(cc1)C(C[Cl])=O)(=O)=O	232.688	Enamine
Z1205658627	C(C(c1cscn1)=O)[Cl]	161.613	Enamine
Z1205664721	Cn1ccnc1C(C[Cl])=O	158.588	Enamine
Z854067046	C(C(c1ccc(cc1)C(F)(F)F)=O)[Cl]	222.593	Enamine
Z854066922	C(C(c1ccc(C#N)cc1)=O)[Cl]	179.606	Enamine
Z1269140193	C(C(C[Cl])=O)Oc1ccc(cc1)[Cl]	219.067	Enamine
Z235542844	Cc1cc(C(C[Cl])=O)c(C)[nH]1	171.627	Enamine
Z56347313	Cn1ccc(c1)C(C[Cl])=O	157.6	Enamine
Z2217316191	CCn1nc(C)c(C(C[Cl])=O)n1	187.63	Enamine
Z1205661058	C(C(c1ccoc1)=O)[Cl]	144.557	Enamine
Z1205657985	C(C(c1ccccn1)=O)[Cl]	155.584	Enamine
Z90124107	C(C(N)=O)c1ccc(C(C[Cl])=O)s1	217.677	Enamine
Z1464091536	Cc1c(C(C[Cl])=O)oc(C)n1	173.599	Enamine
Z1412890188	C(C(c1c(ccs1)[Cl])=O)[Cl]	195.07	Enamine
Z56886524	C(C(c1c[nH]c2ccccc12)=O)[Cl]	193.633	Enamine
Z359384108	Cn1cc(cc1C(N)=O)C(C[Cl])=O	200.625	Enamine
Z1222423347	C(C(N)=O)Oc1ccc(cc1)C(C[Cl])=O	227.647	Enamine
Z1203664423	C(Cc1ccc(cc1)C(C[Cl])=O)C(N)=O	225.675	Enamine
Z300086618	CN1C=CC(C=C1)=C(C#N)C(C[Cl])=O	208.648	Enamine
Z1198181039	C(C(c1ccncc1)=O)[Cl].[Cl]	192.045	Enamine
Z208154724	CCCSc1nc(NC(C[Cl])=O)sn1	251.764	Enamine
Z147646766	C(c1ccccc1)ONC(C[Cl])=O	199.637	Enamine
Z258588408	CN(C)S(c1ccccc1CNC(C[Cl])=O)(=O)=O	290.772	Enamine
Z56871617	C(C(Nc1nc2ccc(cc2s1)[N+]([O-])=O)=O)[Cl]	271.685	Enamine
Z57086062	Cc1ccc(Cc2cnc(NC(C[Cl])=O)s2)cc1	280.78	Enamine
Z56943767	Cc1ccc(cc1)N(CCC#N)C(C[Cl])=O	236.702	Enamine
Z3217399363	CC(Cc1ccccc1SC)NC(C[Cl])=O	257.786	Enamine
Z3774987749	CC(C(N(Cc1cccs1)[C@H]1C[C@@H](CO)C=C1)=O)[Cl]	299.823	Enamine
Z3788968406	CC(c1ccc(c(c1)[Cl])C(F)(F)F)N(C)C(C[Cl])=O	314.134	Enamine
Z3774902830	CC(C(N(C1CCOC1)c1ccccc1)=O)[Cl]	253.729	Enamine
Z3775098412	Cc1ccc(cc1)N1CCCC1CNC(C[Cl])=O	266.772	Enamine
Z3774887128	CC(C(NCc1c2ccccc2on1)=O)[Cl]	238.674	Enamine
Z3766268707	C1CC(c2ccccc2C1)N(CCCO)C(C[Cl])=O	281.783	Enamine
Z3774989332	CC(C(NC1(CC1)C(Nc1ccccc1)=O)=O)[Cl]	266.728	Enamine
Z1562139142	C[C@@H](C(N1CCCCC1)=O)NC(C[Cl])=O	232.711	Enamine
Z3774964295	CC(C(N(C)C1CS(c2ccc(cc12)[Cl])(=O)=O)=O)[Cl]	322.213	Enamine
Z4119965211	C1Cc2ccccc2C(C1n1ccnc1)NC(C[Cl])=O.[Cl]	326.227	Enamine
Z3774921901	CC(C(N1CCC(C1)OCc1c(C)noc1C)=O)[Cl]	286.759	Enamine
Z4119953679	C1CN(CCC1NC(C[Cl])=O)c1ccccc1C(N)=O.[Cl]	332.231	Enamine
Z3775101303	CC(C(N1CCN(CC1)Cc1ccc2ccccc2n1)=O)[Cl]	317.82	Enamine
Z1562145829	CCc1nc(N2CCCN(CC2)C(C(C)[Cl])=O)sn1	302.831	Enamine
Z3775075853	CC(C(N1CCCc2ccc(cc2C1)N(C)C)=O)[Cl]	280.799	Enamine
Z1562139539	CC(C(N1CCCCC1c1nc(c2ncccn2)no1)=O)[Cl]	321.768	Enamine
Z3995633077	CC(C(NC(C)(C)c1cccc(c1F)[Cl])=O)[Cl]	278.154	Enamine
Z1562140723	CC(C(N1CC(C1)n1c(C)cc(C)n1)=O)[Cl]	241.722	Enamine
Z3775008768	CC(C(NCC(c1ccccc1)c1nnc[nH]1)=O)[Cl]	278.743	Enamine
Z1562140583	CC(C(N(C)CCN1C(=O)Oc2ccccc12)=O)[Cl]	282.727	Enamine
Z2405046003	CC(C(NC1CCN(C1)S(C)(=O)=O)=O)[Cl]	254.739	Enamine
Z3774972577	CC(C(NCc1nnc2ccc(nn12)OC)=O)[Cl]	269.692	Enamine
Z1562120957	CC(C(NCc1ccccc1S(N1CCOCC1)(=O)=O)=O)[Cl]	346.836	Enamine
Z1562138117	CC(C(N1CCCN(CC1)c1ccc(c2ccccc2)nn1)=O)[Cl]	344.846	Enamine
Z3775010535	CC(C(N1CC(C1)S(c1ccccc1F)(=O)=O)=O)[Cl]	305.758	Enamine
Z3995632590	CC(C(N1CCCCC1c1ccc(C(NC)=O)n1C)=O)[Cl]	311.813	Enamine
Z3775008939	CC(C(N1C2CCC1CC(C2)c1ccnn1C)=O)[Cl]	281.787	Enamine
Z1562135127	CC(C(NCC(N(C)Cc1cccnc1)=O)=O)[Cl]	269.732	Enamine
Z3774987279	CC(C(N1CCN(C(C1)=O)c1ccc(C)o1)=O)[Cl]	270.716	Enamine
Z3766269910	C1CCCC(CC1)c1nc(CN(C2CC2)C(C[Cl])=O)on1	311.813	Enamine
Z1562140113	CC(C(N(C)C1CCN(C1=O)c1ccccc1[Cl])=O)[Cl]	315.2	Enamine
Z3766269237	C(C(NC(c1ccc(c(c1)[Cl])F)C(F)(F)F)=O)[Cl]	304.07	Enamine
Z1562147683	CC1Cc2ccc(cc2C1NC(C(C)[Cl])=O)F	255.72	Enamine
Z3766270768	C[C@H](c1cnnn1C)NC(C[Cl])=O	202.645	Enamine
Z3775019830	CC(C(NCC(C1CCCC1)NS(N(C)C)(=O)=O)=O)[Cl]	325.862	Enamine
Z3887631306	C(CNC(C[Cl])=O)c1c[nH]c2c(c(c(cc12)F)F)F	290.672	Enamine
Z3774987049	CC(C(NC1CCN(Cc2cc(ccc12)F)C(C)=O)=O)[Cl]	312.772	Enamine
Z1562154693	CN(C(c1ccc(cc1)[Cl])C(F)(F)F)C(C[Cl])=O	300.107	Enamine
Z3995632562	CC(C(N(C)C[C@@H]1C[C@@H](CN1c1ccnc(n1)N(C)C)F)=O)[Cl]	343.834	Enamine
Z3595693774	C1C(CN(C(C(F)(F)F)=O)c2ccccc12)NC(C[Cl])=O	320.698	Enamine
Z3995632556	CC(C(N1CCCC(C1)c1cnn(C)c1)=O)[Cl]	255.749	Enamine
Z3766260405	CC(C(N1C(C)Cc2ccccc12)=O)NC(C[Cl])=O	280.755	Enamine
Z3995632568	CCC(C)C1CN(CCN1C(C(C)[Cl])=O)Cc1ccc(C)nc1	337.895	Enamine
Z3766262906	C1CN(C[C@H]1NC(C[Cl])=O)S(c1ccccc1)(=O)=O	302.783	Enamine
Z3774896727	CC(C(NC1COc2ccc(cc12)F)=O)[Cl]	243.665	Enamine
Z3995632576	CC(C(N1CCOCC1c1nc(c2cccs2)no1)=O)[Cl]	327.793	Enamine
Z3774951800	CC(C(NC1CCN(C1)c1ccccc1C(F)(F)F)=O)[Cl]	320.742	Enamine
Z3995632531	CC(C(N1CCn2c(C1)cc1c(cccc12)[Cl])=O)[Cl]	297.185	Enamine
Z2753287790	CC(C(NCCC1(C)OCCO1)=O)[Cl]	221.684	Enamine
Z1562146109	CC(C(NC1CCCCC1n1cccn1)=O)[Cl]	255.749	Enamine
Z3775009064	CC(C(NCCc1nnnn1c1ccccc1)=O)[Cl]	279.731	Enamine
Z1562135237	CC(C(N1CCC(CC1)n1c2CCCCc2nn1)=O)[Cl]	296.802	Enamine
Z2596887103	CC(C(NCc1ccn(CC(F)F)n1)=O)[Cl]	251.664	Enamine
Z1562147213	CC(C(NC(Cn1cnc2cc(C)c(C)cc12)C1CC1)=O)[Cl]	319.836	Enamine
Z3774960268	CC(C(N1CCN2C(C1)=NN(CC(N(C)C)=O)C2=O)=O)[Cl]	315.761	Enamine
Z1562141059	CC(C(N(Cc1ccco1)C1CCN(C)CC1)=O)[Cl]	284.787	Enamine
Z3774983087	CC(C(NC(c1cccc(c1)C(F)(F)F)c1nnc[nH]1)=O)[Cl]	332.713	Enamine
Z1562149375	CCc1nc2CCCC(c2s1)N(C)C(C(C)[Cl])=O	286.828	Enamine
Z3774986189	CC(C(NCc1nc2cccnc2n1C)=O)[Cl]	252.705	Enamine
Z1562155500	CC(C(N1CCC(CC1)Cn1c(C)cc(C)n1)=O)[Cl]	283.803	Enamine
Z3775053236	CC(C(N1CCC(C1)Oc1ccc(cn1)C1CC1)=O)[Cl]	294.782	Enamine
Z1562135392	C=C(CN(C1CCc2ccccc12)C(C[Cl])=O)[Cl]	284.186	Enamine
Z3774968478	CC(C(N1CCCC1COc1cccnc1C)=O)[Cl]	282.771	Enamine
Z1562154351	C1CCN(C1)C(CN(CC1CCCO1)C(C[Cl])=O)=O	288.775	Enamine
Z3995632580	CC(C(N1CCC(C1)N(C)CC1=CC(NC(=N1)N(C)C)=O)=O)[Cl]	341.843	Enamine
Z1562148896	Cc1ccc(C)n1C1CCC(CC1)NC(C[Cl])=O	268.788	Enamine
Z3774933604	CC(C(N1C2CCC1CC(C2)(Cc1ccc(cc1F)F)O)=O)[Cl]	343.801	Enamine
Z3766260146	COc1cc(CN(C2CC2)C(C[Cl])=O)ccc1O	269.728	Enamine
Z2799439708	CC(C(N1CCC(CC1)Oc1cnc2ccccc2n1)=O)[Cl]	319.792	Enamine
Z3887631266	C(CNC(C[Cl])=O)c1cccc2c1Oc1ccccc1O2	303.745	Enamine
Z3774958527	CC(C(NCc1nnc(c2ccncc2F)s1)=O)[Cl]	300.746	Enamine
Z3629872458	COc1ccccc1[C@H]1C[C@@H](C1)NC(C[Cl])=O	253.729	Enamine
Z3775026744	CC(C(NCCc1cnc2c(cnn2c1)[Cl])=O)[Cl]	287.15	Enamine
Z3595693530	C1CC(CNC(C[Cl])=O)CN(C1)C(C(F)(F)F)=O	286.681	Enamine
Z3775020421	CC(C(NCc1cccc(c1)N1C(C2(CCCC2)NC1=O)=O)=O)[Cl]	349.818	Enamine
Z3788968538	CC(c1ccc(cc1F)C(F)(F)F)N(C)C(C[Cl])=O	297.679	Enamine
Z3774874580	CC(C(NCCn1c(C)nnn1)=O)[Cl]	217.66	Enamine
Z44309186	C(=C(C#N)C(Nc1ccc(cc1)F)=O)c1cccc(c1[Cl])[Cl]	335.165	Enamine
Z2737463762	C(=C(C#N)C(N)=O)c1cccc(c1F)F	208.167	Enamine
Z44311580	C1COCCN1c1ccc(C=C(C#N)C(Nc2ccccc2F)=O)cc1	351.381	Enamine
Z898512740	CCCCNC(C(=Cc1cc(C)cc(C)c1)C#N)=O	256.349	Enamine
Z46598286	Cc1c(C=C(C#N)C(Nc2ccc3c(c2)OCCO3)=O)c(C)n(C)n1	338.367	Enamine
Z2752916691	C1CCC(C1)NC(C(=Cc1ccc2c(c1)NC(N2)=O)C#N)=O	296.33	Enamine
Z44328179	C(=C(C#N)C(Nc1cc(ccc1[Cl])[Cl])=O)c1ccc(cc1)O	333.174	Enamine
Z44333461	Cc1ccc(c(C)c1)NC(C(=Cc1ccc2c(c1)OCCO2)C#N)=O	334.375	Enamine
Z2865992572	CCCn1c(C)cc(C=C(C#N)C(N2CCCC2)=O)c1C	285.391	Enamine
Z44359785	COc1cc(C=C(C#N)C(Nc2nccs2)=O)cc(c1)OC	315.354	Enamine
Z2865993316	CC(c1cccnc1)NC(C(=Cc1ccco1)C#N)=O	267.288	Enamine
Z1259365844	Cc1cccn2c(C=C(C#N)C(Nc3ccc(cc3)OC)=O)cnc12	332.363	Enamine
Z114893878	C(c1ccccc1)n1cc(C=C(C#N)C(Nc2nccs2)=O)cn1	335.392	Enamine
Z2865998337	Cc1ccoc1C=C(C#N)C(NCCc1ccccc1)=O	280.327	Enamine
Z2865993889	C1CC1NC(C(=Cc1cccc2ccccc12)C#N)=O	262.312	Enamine
Z44328242	C(=C(C#N)C(Nc1cc(ccc1[Cl])[Cl])=O)c1cccc(c1)F	335.165	Enamine
Z44319192	C1CCC(CC1)NC(C(=Cc1ccc(cc1)OC(F)F)C#N)=O	320.339	Enamine
Z56807616	CC(C)c1cc(C=C(C#N)C(Nc2ccc(C)cc2)=O)c(C)cc1OC	348.446	Enamine
Z44298976	CCOc1cc2CC(C)Oc2cc1C=C(C#N)C(N)=O	272.304	Enamine
Z44313087	Cc1ccc(cc1C)NC(C(=Cc1ccc(cc1)C(C)(C)C)C#N)=O	332.447	Enamine
Z1271498163	CC(COC)NC(C(=Cc1cc2cc(ccc2o1)F)C#N)=O	302.305	Enamine
Z56825412	C(=C(C#N)C(Nc1cccc2c1cccn2)=O)c1ccccc1O	315.332	Enamine
Z1275884652	CC(c1cccc(c1)n1ccnc1)NC(C(=Cc1ccco1)C#N)=O	332.363	Enamine
Z44321085	C(=C(C#N)C(Nc1ccccc1)=O)c1ccc(cc1)C(F)(F)F	316.282	Enamine
Z1303270479	CC(c1cccc(c1)n1cccn1)NC(C(=Cc1ccco1)C#N)=O	332.363	Enamine
Z56786218	C(=C(C#N)C(Nc1cccnc1)=O)c1ccc(cc1)OC(F)F	315.279	Enamine
Z3063579064	CCCCNC(C(=Cc1c[nH]nn1)C#N)=O	219.248	Enamine
Z44298645	Cc1ccc(C=C(C#N)C(N)=O)c(C)c1	200.241	Enamine
Z44317762	CC(c1ccccc1)NC(C(=Cc1cccc(c1[Cl])[Cl])C#N)=O	345.229	Enamine
Z44298555	CN(C)c1ccc(C=C(C#N)C(N)=O)cc1	215.256	Enamine
Z1381911554	Cc1cc(C=C(C#N)C(N2CC[C@@H](C2)O)=O)c(C)n1CC1CCCO1	343.427	Enamine
Z44327699	Cc1c(cccc1[Cl])NC(C(=Cc1cccs1)C#N)=O	302.786	Enamine
Z1272797298	CCCNC(C(=Cc1ccc(c(C)c1)n1cncn1)C#N)=O	295.346	Enamine
Z44318224	Cc1ccc(cc1)NC(C(=Cc1ccccc1OC(F)F)C#N)=O	328.318	Enamine
Z1082248386	CC(C#N)Oc1ccc(C=C(C#N)C(Nc2ccccc2[Cl])=O)cc1	351.793	Enamine
Z2737463499	Cc1ccc(C=C(C#N)C(NCC=C)=O)s1	232.308	Enamine
Z650062114	C1COc2cccc(C=C(C#N)C(NCc3ccccc3)=O)c2OC1	334.375	Enamine
Z3071320112	COc1ccccc1C=C(C#N)C(NCC=C)=O	242.278	Enamine
Z1267544866	COc1cc(CNC(C(=Cc2ccco2)C#N)=O)c2ccccc2n1	333.347	Enamine
Z1275981673	CCc1nc(N2CCN(CC2)C(C(=Cc2ccco2)C#N)=O)sn1	343.412	Enamine
Z44390906	CSc1ccc(C=C(C#N)C(Nc2ccc3c(c2)OCCO3)=O)cc1	352.415	Enamine
Z1465696499	C(=C(C#N)C(Nc1ccccc1)=O)c1cccc2nccn12	288.31	Enamine
Z44331587	C1CCN(C1)C(C(=Cc1ccc(c(c1)[N+]([O-])=O)[Cl])C#N)=O	305.721	Enamine
Z44324463	C(=C(C#N)C(Nc1ccccc1[Cl])=O)c1ccsc1	288.759	Enamine
Z44330564	CCOc1ccccc1NC(C(=Cc1ccc2c(c1)OCO2)C#N)=O	336.347	Enamine
Z44330584	CCOc1ccccc1NC(C(=Cc1c2ccccc2[nH]c1C)C#N)=O	345.402	Enamine
Z1278590905	C(c1ccco1)NC(C(=Cc1cccc(c1)c1ccncc1)C#N)=O	329.359	Enamine
Z44359518	CCOc1ccc(C=C(C#N)C(Nc2nccs2)=O)cc1	299.355	Enamine
Z2233048079	CCOC=C(C#N)C(N1CCN(CC1)S(c1cc[nH]n1)(=O)=O)=O	339.377	Enamine
Z295508178	CC(c1ccccc1C)NC(C(=Cc1ccco1)C#N)=O	280.327	Enamine
Z44331560	C1CCN(C1)C(C(=Cc1cccc(c1)Oc1ccccc1)C#N)=O	318.376	Enamine
Z44320658	CCOc1cc(C=C(C#N)C(Nc2cccc(C)c2)=O)ccc1O	322.364	Enamine
Z3071330450	Cc1c(C=C(C#N)C(NCCc2ccccc2)=O)scn1	297.383	Enamine
Z44310200	C(=C(C#N)C(Nc1ccc(cc1)[Cl])=O)c1ccsc1	288.759	Enamine
Z44350318	CCCCNC(C(=Cc1ccc(C)s1)C#N)=O	248.351	Enamine
Z44317335	C(c1ccco1)NC(C(=Cc1c(cccc1[Cl])[Cl])C#N)=O	321.163	Enamine
Z2865966417	C=CCNC(C(=Cc1ccc2c(c1)OCCO2)C#N)=O	270.288	Enamine
Z2865972500	C1CC1NC(C(=Cc1ccc(c(c1)F)F)C#N)=O	248.232	Enamine
Z55625871	C1CCC(CC1)NC(C(C#N)=C1c2ccccc2C(N)=N1)=O	294.358	Enamine
Z57240300	CCNC(C(=CC1=C(N=C2C=CC=CN2C1=O)N1CCOCC1)C#N)=O	353.382	Enamine
Z44345925	C(=C(C#N)C(Nc1ccc(cc1)C(O)=O)=O)c1c(cccc1[Cl])F	344.729	Enamine
Z27781661	CC(C)Cn1c(C)cc(C=C(C#N)C(Nc2ccccc2)=O)c1C	321.424	Enamine
Z44390861	C1COc2cc(ccc2O1)NC(C(=Cc1c[nH]c2ccccc12)C#N)=O	345.358	Enamine
Z44347368	CC(C)NC(C(=Cc1cccc(c1[Cl])[Cl])C#N)=O	283.158	Enamine
Z44314734	COc1ccc2cc(C=C(C#N)C(NCc3ccccc3)=O)ccc2c1	342.398	Enamine
Z44359796	Cc1c(C=C(C#N)C(Nc2nccs2)=O)c(C)n(c2ccccc2)n1	349.419	Enamine
Z1037351674	CCn1c(C)c(C=C(C#N)C(Nc2ccccc2[Cl])=O)c(C)n1	328.803	Enamine
Z27646522	CCCn1c(C)cc(C=C(C#N)C(Nc2ccc3c(c2)OCO3)=O)c1C	351.406	Enamine
Z2865985876	C=CCNC(C(=Cc1cc(ccc1F)F)C#N)=O	248.232	Enamine
Z46076612	Cc1c(C=C(C#N)C(Nc2ccccc2F)=O)c(C)n(C)n1	298.321	Enamine
Z44390875	CC(=Cc1ccccc1)C=C(C#N)C(Nc1ccc2c(c1)OCCO2)=O	346.386	Enamine
Z44347360	CC(C)NC(C(=Cc1ccc(cc1[Cl])[Cl])C#N)=O	283.158	Enamine
Z44326858	Cc1c(C=C(C#N)C(NCC=C)=O)c(n(c2ccc(cc2)F)n1)[Cl]	344.777	Enamine
Z44347369	CC(C)NC(C(=Cc1ccc(c(c1)[Cl])[Cl])C#N)=O	283.158	Enamine
Z804851204	Cc1cc(C=C(C#N)C(Nc2cn[nH]c2)=O)c(C)n1c1ccc(cc1)F	349.369	Enamine
Z44350249	CCCCNC(C(=Cc1ccc(cc1[Cl])[Cl])C#N)=O	297.185	Enamine
Z44326820	Cc1ccsc1C=C(C#N)C(NCC=C)=O	232.308	Enamine
Z64366210	C(=C(C#N)C(Nc1nccs1)=O)c1ccc(c2ccccc2F)o1	339.351	Enamine
Z44331588	C1CCN(C1)C(C(=Cc1ccc(cc1)c1ccccc1)C#N)=O	302.377	Enamine
Z44342610	COc1ccc(cc1[Cl])NC(C(=Cc1cccc(c1)O)C#N)=O	328.755	Enamine
Z56887787	COc1ccc(cc1)c1csc(NC(C[Cl])=O)n1	282.752	Enamine
Z608335480	CCS(c1ccc(c(c1)O)NC(C[Cl])=O)(=O)=O	277.729	Enamine
Z147652328	C(c1ccco1)N(C(C[Cl])=O)c1ccccc1	249.697	Enamine
Z147647908	CCN(Cc1ccc2c(c1)OCO2)C(C[Cl])=O	255.701	Enamine
Z147433342	CN(CCOc1ccc(cc1)[Cl])C(C[Cl])=O	262.136	Enamine
Z258588488	C(c1ccccc1Cn1cccn1)NC(C[Cl])=O	263.728	Enamine
Z90666854	C(C(N)=O)Sc1ccccc1NC(C[Cl])=O	258.73	Enamine
Z147648024	C(CNC(C[Cl])=O)c1ccc2c(c1)OCCO2	255.701	Enamine
Z147651660	CCc1ccccc1NC(CNC(C[Cl])=O)=O	254.717	Enamine
Z56914795	C(C(Nc1nc(cs1)c1cc(ccc1F)F)=O)[Cl]	288.706	Enamine
Z56891262	Cc1c(cccc1[N+]([O-])=O)NC(C[Cl])=O	228.635	Enamine
Z445405106	COc1ccc(cc1NC(C[Cl])=O)S(N)(=O)=O	278.717	Enamine
Z561393888	C(COc1ccc(cc1)F)NC(C[Cl])=O	231.654	Enamine
Z90667235	C(CNC(C[Cl])=O)c1nc2ccccc2s1	254.742	Enamine
Z567123204	CNC(C(c1ccccc1)NC(C[Cl])=O)=O	240.69	Enamine
Z561507968	C1CCC(C1)Oc1ccccc1CNC(C[Cl])=O	267.756	Enamine
Z1110471985	C(C(NC(c1ccccc1)c1nccs1)=O)[Cl]	266.753	Enamine
Z89283306	C(CNC(C[Cl])=O)c1cccs1	203.694	Enamine
Z56867325	C(C(Nc1ccc2ccccc2c1)=O)[Cl]	219.671	Enamine
Z199424112	C1CN(C(c2ccsc12)c1cccs1)C(C[Cl])=O	297.832	Enamine
Z85921952	CN(Cc1ccc(c(c1)F)OC)C(C[Cl])=O	245.681	Enamine
Z56869481	Cc1cc(c(cc1NC(C[Cl])=O)OC)[N+]([O-])=O	258.661	Enamine
Z56887772	C(C(Nc1ncc([N+]([O-])=O)s1)=O)[Cl]	221.625	Enamine
Z57985354	CN(CC(Nc1ccc(cc1)[Cl])=O)C(C[Cl])=O	275.135	Enamine
Z393595648	C(C(Nc1ccc2c3ccccc3oc2c1)=O)[Cl]	259.692	Enamine
Z57051055	CN(Cc1ccccc1OC)C(C[Cl])=O	227.691	Enamine
Z56755197	COC(c1ccccc1NC(C[Cl])=O)=O	227.647	Enamine
Z561766076	C1COCCC1(CNC(C[Cl])=O)c1ccccc1	267.756	Enamine
Z147651870	Cc1ccc(cc1S(NC)(=O)=O)NC(C[Cl])=O	276.745	Enamine
Z147647688	CN(CC(Nc1cccc(c1)OC)=O)C(C[Cl])=O	270.716	Enamine
Z357965914	Cc1nc(C#N)c(N2CCN(CC2)C(C[Cl])=O)o1	268.704	Enamine
Z111875082	C(CNC(NC(C[Cl])=O)=O)c1cccs1	246.719	Enamine
Z199472046	C(c1cccs1)n1c(ccn1)NC(C[Cl])=O	255.73	Enamine
Z56347496	C1CCC(CC1)N(C(C[Cl])=O)c1ccccc1	251.757	Enamine
Z561608090	CC1CCCCC1OCCNC(C[Cl])=O	233.739	Enamine
Z258588510	C(c1ccc(nc1)N1CCOCC1)NC(C[Cl])=O	269.732	Enamine
Z561478446	C1CN(CCC1OCc1ccccc1)C(C[Cl])=O	267.756	Enamine
Z56896165	C1CCCC(CC1)NC(C[Cl])=O	189.686	Enamine
Z90122115	C1CS(CC1N(Cc1cccs1)C(C[Cl])=O)(=O)=O	307.824	Enamine
Z157039486	COc1cc(c(cc1C(O)=O)[Cl])NC(C[Cl])=O	278.091	Enamine
Z56887749	C1CCC(CCNC(C[Cl])=O)=CC1	201.697	Enamine
Z55993038	Cc1cc(NC(C[Cl])=O)n(c2ccccc2)n1	249.701	Enamine
Z57033992	C(c1ccccc1[Cl])c1cnc(NC(C[Cl])=O)s1	301.198	Enamine
Z2587940862	Cc1csc(c1NC(C[Cl])=O)[Cl]	224.112	Enamine
Z56891396	C(C(Nc1ccccc1C#N)=O)[Cl]	194.621	Enamine
Z561373056	CN(C)C(c1ccc(CNC(C[Cl])=O)cc1)=O	254.717	Enamine
Z561138402	COCc1ccc(CNC(C[Cl])=O)cc1	227.691	Enamine
Z199424090	C(c1ccccc1)N(C(C[Cl])=O)c1ccccc1	259.736	Enamine
Z56896265	COc1cc(ccc1NC(C[Cl])=O)[N+]([O-])=O	244.634	Enamine
Z562004178	CC(c1cc(c(cc1C)OC)OC)NC(C[Cl])=O	271.744	Enamine
Z90122616	C(C#N)Sc1ccccc1NC(C[Cl])=O	240.715	Enamine
Z147651646	C(C(Nc1ccc(c(c1)F)F)=O)NC(C[Cl])=O	262.643	Enamine
Z56869398	CSc1ccccc1NC(C[Cl])=O	215.705	Enamine
Z335452734	CN(C)C(CNC(C[Cl])=O)c1ccccc1.[Cl]	277.195	Enamine
Z56347091	CC(C1CC1)N(CC(F)(F)F)C(C[Cl])=O	243.656	Enamine
Z56813050	COc1ccc(c(c1)[N+]([O-])=O)NC(C[Cl])=O	244.634	Enamine
Z258588546	C(CNC(C[Cl])=O)c1cnn(c1)c1ccccc1	263.728	Enamine
Z99601202	C(c1ccc(cc1)S(N)(=O)=O)NC(C[Cl])=O	262.718	Enamine
Z219182242	Cn1ccnc1C(c1ccccc1)NC(C[Cl])=O	263.728	Enamine
Z169506462	COc1ccc(cc1)N(CC(F)(F)F)C(C[Cl])=O	281.661	Enamine
Z2608820554	C1CCN(C1)Cc1csc(NC(C[Cl])=O)n1.[Cl]	296.223	Enamine
Z2692199710	C(C(Nc1ncc[nH]1)=O)[Cl].[Cl]	196.037	Enamine
Z2940609444	C(C(Nc1cccnn1)=O)[Cl].[Cl]	208.048	Enamine
Z2608820451	CC1CN(CCCNC(C[Cl])=O)CC(C)O1.[Cl]	285.215	Enamine
Z90121771	C(CSc1ccccc1)NC(C[Cl])=O	229.732	Enamine
Z90664832	CCC(c1ccc(C)cc1)NC(C[Cl])=O	225.719	Enamine
Z235344643	CSc1nc(NC(C[Cl])=O)sn1	223.71	Enamine
Z56896298	C(C(Nc1ccc(cc1C#N)[N+]([O-])=O)=O)[Cl]	239.618	Enamine
Z2867526346	CC(C)NC(C(=Cc1cc(ns1)OC)C#N)=O	251.311	Enamine
Z2867526369	CCCNC(C(=Cc1ccns1)C#N)=O	221.285	Enamine
Z56860198	CCN1C(=C(C#N)C(N)=O)SCC1=O	211.246	Enamine
Z104510840	CN1C(Cc2cc(ccc12)C(C[Cl])=O)=O	223.659	Enamine
Z199424084	Cc1ccc(cc1C)N(CCC#N)C(C[Cl])=O	250.729	Enamine
Z90123301	CC(c1ccc2CCCCc2c1)NC(C[Cl])=O	251.757	Enamine
Z57465352	C(c1ccccc1)NC(c1ccccc1NC(C[Cl])=O)=O	302.761	Enamine
Z56821910	C(C(Nc1ccc(cc1F)[Cl])=O)[Cl]	222.046	Enamine
Z57050106	Cc1ccc(cc1C)Sc1ccc(cc1)NC(C[Cl])=O	305.83	Enamine
Z56347107	CC(C)Cc1ccc(cc1)C(C)NC(C[Cl])=O	253.773	Enamine
Z57050139	Cc1ccc(c(C)c1)Sc1ccc(cc1)NC(C[Cl])=O	305.83	Enamine
Z1562147167	CC(c1nc(Cc2ccccc2)no1)NC(C(C)[Cl])=O	293.754	Enamine
Z3774947813	CC(C(NC(c1ccc(cc1)F)c1cnn(C)c1)=O)[Cl]	295.745	Enamine
Z1562122851	CC(C(N1CCCC1c1cc(C)on1)=O)[Cl]	242.706	Enamine
Z3254186773	CC(C(N1CCCC1Cc1cccc(c1F)F)=O)[Cl]	287.737	Enamine
Z3774987103	CC(C(N1CCCC1c1nc(no1)N(C)C)=O)[Cl]	272.736	Enamine
Z1562148811	CC(C(NCc1ccc(cc1)C(Nc1ccc(cc1)F)=O)=O)[Cl]	334.778	Enamine
Z2238868638	CC(C(NCCC1(CC1)CO)=O)[Cl]	205.685	Enamine
Z594286148	CC(C(N1CCc2c(C1)cccn2)=O)[Cl]	224.691	Enamine
Z3537334630	CC(C(NCc1cc(cs1)C(F)(F)F)=O)[Cl]	271.691	Enamine
Z1562144241	CC(C(NC1CCCN(C1)c1cnn(C)c1)=O)[Cl]	270.764	Enamine
Z2596887021	CC(C(NCc1nc(C2CC2)n[nH]1)=O)[Cl]	228.683	Enamine
Z608672328	CC(C(N(C)CC(Nc1cc(C)on1)=O)=O)[Cl]	259.693	Enamine
Z3595693782	CC(C(NC1Cc2ccccc2N(C1)C(C(F)(F)F)=O)=O)[Cl]	334.725	Enamine
Z425429470	CC(C(NCCCn1c(C)cc(C)n1)=O)[Cl]	243.738	Enamine
Z1562148659	CC(C)Cn1c(c(C2CCCN2C(C(C)[Cl])=O)c(C)n1)[Cl]	332.275	Enamine
Z1562153044	CC(C(N1CC(C(N2CCN(C)CC2)=O)Oc2ccccc12)=O)[Cl]	351.834	Enamine
Z1562139496	Cc1cc(CN(C2CCCC2)C(C[Cl])=O)c2ccccc2n1	316.832	Enamine
Z1562144703	CCc1cnc(N2CCN(CC2)C(C(C)[Cl])=O)s1	287.816	Enamine
Z3766271833	CC(C(c1ccccc1[Cl])n1cccn1)NC(C[Cl])=O	312.2	Enamine
Z1562145229	CC1CN(CCN1C(Cc1cccc(c1)[Cl])=O)C(C(C)[Cl])=O	343.254	Enamine
Z561221310	C1CC(c2cnn(Cc3ccccc3)c2C1)NC(C[Cl])=O	303.793	Enamine
Z1562153786	CC(C(N(CC(N1CCCCC1)=O)c1ccccc1C)=O)[Cl]	322.836	Enamine
Z381548976	CCN(Cc1ccc(cc1)C(F)(F)F)C(C[Cl])=O	279.689	Enamine
Z1562144161	CC(C(Nc1ccc(cc1)C(N(C)C1CCCN(C)C1)=O)=O)[Cl]	337.851	Enamine
Z3952175509	C1COCC(CN(Cc2ccccc2)C(C[Cl])=O)=C1	279.767	Enamine
Z3337549323	CC(C(NC1(CC(C1)(F)F)C(N(C)C)=O)=O)[Cl]	268.691	Enamine
Z3887631289	C1CCC(C1)n1ccc(CCNC(C[Cl])=O)n1	255.749	Enamine
Z2763284002	CC(C(N1C2CCC1c1cnc(COC)nc1C2)=O)[Cl]	295.77	Enamine
Z3766262698	C(C(c1ccccc1)NC(C[Cl])=O)c1cccc(c1)O	289.762	Enamine
Z3254195189	CC(C(NCC1CC(N(C1)c1ccccc1)=O)=O)[Cl]	280.755	Enamine
Z3952175524	C(C(c1cc(c2ccccc2)n[nH]1)(F)F)NC(C[Cl])=O	299.708	Enamine
Z1562126851	CC(C(N1CCN(CC1)C(Nc1ccc(C)c(c1)[Cl])=O)=O)[Cl]	344.242	Enamine
Z2596885552	CC(C(N(C)Cc1cc(C(C)(C)C)[nH]n1)=O)[Cl]	257.765	Enamine
Z445408500	CC(C(NC1CCCN(C1)c1ncccn1)=O)[Cl]	268.748	Enamine
Z3774883353	CC(C(NCc1ccc2cnn(C)c2c1)=O)[Cl]	251.717	Enamine
Z1562129127	CC(C(NCCNC(c1ccoc1)=O)=O)[Cl]	244.678	Enamine
Z1562153032	CC(C(Nc1c(c2ccccc2)c(C)nn1C)=O)[Cl]	277.755	Enamine
Z1269131562	CC(C(NCCn1cccc1)=O)[Cl]	200.669	Enamine
Z1562150719	CC(Cc1cc(C)nn1c1ccccc1)NC(C(C)[Cl])=O	305.809	Enamine
Z1821452786	CC(C(NCCc1ccnn1C)=O)[Cl]	215.684	Enamine
Z3766263089	C(c1cc(ccc1[Cl])O)NC(C[Cl])=O	234.082	Enamine
Z3774937151	CC(C(NC(C1CCOC1)c1cc(ccc1[Cl])[Cl])=O)[Cl]	336.646	Enamine
Z3254184230	CC(c1nnc(c2ccccc2F)s1)NC(C[Cl])=O	299.758	Enamine
Z1562135573	CC(C(N1CCc2ccccc12)=O)NC(C(C)[Cl])=O	280.755	Enamine
Z2763290164	CC(c1nnnn1C1CC1)NC(C(C)[Cl])=O	243.698	Enamine
Z3774977616	CC(C(NCCCN1C(C(C)=Nc2ccccc12)=O)=O)[Cl]	307.781	Enamine
Z2596884589	CN(CCc1ccccc1O)C(C[Cl])=O	227.691	Enamine
Z1562142551	CC(C(N1CCCC1c1cccc(c1)N(C)C)=O)[Cl]	280.799	Enamine
Z3217399367	C1CC1C(c1ccc(c(c1)C(F)(F)F)F)NC(C[Cl])=O	309.69	Enamine
Z1627008375	CC(C)C1CN(CCN1C(C(C)[Cl])=O)CC(F)(F)F	300.752	Enamine
Z2763288771	C(c1ccc(c(c1)C(F)(F)F)[Cl])NC(C[Cl])=O	286.08	Enamine
Z1562128375	CC1CN(CC(C)O1)C(c1ccc(cc1)NC(C(C)[Cl])=O)=O	324.808	Enamine
Z2596885705	C(C(NC(C(F)F)c1cc(ccc1F)F)=O)[Cl]	269.625	Enamine
Z1562145449	CC(C(N1CCc2c(C1)nnn2C)=O)[Cl]	228.683	Enamine
Z3004677828	CC(c1cc(ns1)OC)NC(C[Cl])=O	234.708	Enamine
Z3775063590	CC(C(N1CCN(CC1)Cc1ccnn1C)=O)[Cl]	270.764	Enamine
Z2596884514	CC(C)C(c1ccc(cc1F)[Cl])NC(C[Cl])=O	278.154	Enamine
Z3995632494	CC1CN(CCN1c1nc2ccccc2o1)C(C(C)[Cl])=O	307.781	Enamine
Z1562141462	Cc1cc(CNC(C[Cl])=O)[nH]n1	187.63	Enamine
Z3292187406	CC(c1nc2CCCCCc2s1)NC(C[Cl])=O	272.801	Enamine
Z3775066980	CC(C(N1Cc2cccn2[C@@H](C)C1)=O)[Cl]	226.707	Enamine
Z3995633091	CC(C(Nc1ccc(Cc2nnc3ncccn23)cc1)=O)[Cl]	315.764	Enamine
Z3774927910	CC(c1cccc(C#N)c1)N1CCN(CC1)C(C(C)[Cl])=O	305.809	Enamine
Z2285377541	C=CC(NCC1CCN(CC1)S(C(F)(F)F)(=O)=O)=O	300.302	Enamine
Z4169983028	C=CC(NC1CCCN(C1)C(CCC(F)(F)F)=O)=O	278.274	Enamine
Z4169982992	CCC1CCC(CC1)N(C[C@H]1CCCO1)C(C=C)=O	265.397	Enamine
Z608663882	CNC(CN1CCN(CC1)C(C=C)=O)=O	211.265	Enamine
Z4169982981	CCN1CCC(CC1)N(C(C=C)=O)c1ccccc1F	276.355	Enamine
Z2517209813	CC(C)(C)NS(c1ccccc1CNC(C=C)=O)(=O)=O	296.392	Enamine
Z3405283627	C=CC(NC1CCN(CC1)c1nc(cc(C(F)(F)F)n1)C1CC1)=O	340.349	Enamine
Z3766090662	CNS(c1ccccc1CNC(C=C)=O)(=O)=O	254.311	Enamine
Z2738283961	C=CC(N1CCc2cc(ccc12)C(N)=O)=O	216.24	Enamine
Z3488665082	Cc1ccc(cc1)C(c1c(cco1)NC(C=C)=O)=O	255.273	Enamine
Z4323387554	C=CC(N(CC1CCC(C1)O)Cc1ccc(cc1[Cl])[Cl])=O	328.239	Enamine
Z4323334344	C=CC(N(Cc1cccc2ccoc12)C1CCSCC1)=O	301.411	Enamine
Z3488584962	CC(C)(C)c1cc(NC(C=C)=O)n(c2ncccn2)n1	271.324	Enamine
Z4323384732	CC(C1CCOCC1)N(Cc1cccc(c1F)[Cl])C(C=C)=O	325.811	Enamine
Z3024764672	Cc1c(c2ccccc2F)nc(C(C)(C)NC(C=C)=O)s1	304.39	Enamine
Z3405285399	CC(C)(CNC(C=C)=O)Cn1cccn1	207.277	Enamine
Z212059834	C1COCCN1C1=C(C#N)C(NC(c2ccc(cc2)[N+]([O-])=O)S1)=O	346.368	Enamine
Z44359787	COc1ccc2cc(C=C(C#N)C(Nc3nccs3)=O)ccc2c1	335.388	Enamine
Z57392025	C(c1ccccc1)NC(C(=CC1COc2ccccc2C=1)C#N)=O	316.36	Enamine
Z44395149	COc1cccc(C=C(C#N)C(Nc2ccccc2C(O)=O)=O)c1	322.32	Enamine
Z44316368	COCCNC(C(=Cc1cccc(c1)O)C#N)=O	246.266	Enamine
Z44395109	CN(C)c1ccc(C=C(C#N)C(Nc2ccccc2C(O)=O)=O)cc1	335.363	Enamine
Z44326752	C=CCNC(C(=CC=Cc1ccccc1)C#N)=O	238.29	Enamine
Z44395195	Cc1ccc(C=C(C#N)C(Nc2ccccc2C(O)=O)=O)s1	312.35	Enamine
Z44317249	C(c1ccco1)NC(C(=Cc1cccs1)C#N)=O	258.302	Enamine
Z44345990	CSc1ccc(C=C(C#N)C(Nc2ccc(cc2)C(O)=O)=O)cc1	338.388	Enamine
Z46080037	C(=C(C#N)C(Nc1cccc2c1cccn2)=O)c1c[nH]c2ccccc12	338.37	Enamine
Z217106106	C(c1ccco1)NC(C(=Cc1cc2ccccc2o1)C#N)=O	292.294	Enamine
Z44387976	COc1cc(C=C(C#N)C(Nc2ccccn2)=O)ccc1O	295.298	Enamine
Z2865966539	CC(C)NC(C(=Cc1ccccc1[Cl])C#N)=O	248.713	Enamine
Z44326818	C=CCNC(C(=Cc1cccc(c1)O)C#N)=O	228.251	Enamine
Z44347346	CC(C)NC(C(=Cc1ccc(cc1)[Cl])C#N)=O	248.713	Enamine
Z56593132	C(=C(C#N)C(Nc1cccc2C(NC(c12)=O)=O)=O)c1ccc(cc1)[Cl]	351.749	Enamine
Z44350557	CCCCNC(C(=Cc1cc(C)c(c(C)c1)O)C#N)=O	272.348	Enamine
Z2865993239	CC(COC)NC(C(=Cc1cccc(c1F)F)C#N)=O	280.274	Enamine
Z46566816	COc1ccc(cc1)NC(C(=Cc1c(nc2ccccn12)[Cl])C#N)=O	352.781	Enamine
Z2865993215	CC(COC)NC(C(=Cc1ccc(c(C)c1)F)C#N)=O	276.311	Enamine
Z2865966542	CC(C)NC(C(=Cc1ccc(cc1)F)C#N)=O	232.258	Enamine
Z955676994	CC1CN(CC(C)O1)c1ccc(cc1)NC(C(=Cc1ccco1)C#N)=O	351.406	Enamine
Z44314467	C(c1ccccc1)NC(C(=Cc1cccc(c1)F)C#N)=O	280.302	Enamine
Z1144998914	C1CN(CC1NC(C(=Cc1ccco1)C#N)=O)c1ccc(cc1F)F	343.333	Enamine
Z44325888	C(=C(C#N)C(Nc1cccc2ccccc12)=O)c1ccsc1	304.374	Enamine
Z1174751713	Cc1cc(CNC(C(=Cc2ccco2)C#N)=O)ccc1N(C)C	309.369	Enamine
Z46146434	CCCCNC(C(=Cc1c(nc2ccccn12)[Cl])C#N)=O	302.765	Enamine
Z57791006	CCN1C(C(=Cc2ccc(c3ccc(cc3)F)o2)C(C)=C(C#N)C1=O)=O	350.349	Enamine
Z44339671	Cc1cc(C)c(C=C(C#N)C(Nc2ccccc2OC)=O)cc1C	320.392	Enamine
Z44387998	C(=C(C#N)C(Nc1ccccn1)=O)c1c[nH]c2ccccc12	288.31	Enamine
Z44311943	C#CCOc1ccccc1C=C(C#N)C(Nc1ccccc1F)=O	320.323	Enamine
Z44325833	COc1ccc(C=C(C#N)C(Nc2cccc3ccccc23)=O)cc1	328.371	Enamine
Z44346006	COc1ccc(C=C(C#N)C(Nc2ccc(cc2)C(O)=O)=O)cc1O	338.319	Enamine
Z44395403	C(=C(C#N)C(Nc1ccccc1C(O)=O)=O)c1ccc(c(c1)[N+]([O-])=O)O	353.29	Enamine
Z64360631	C(c1ccccc1)NC(C(=Cc1ccc(c2ccccc2F)o1)C#N)=O	346.361	Enamine
Z44314838	COc1cc(C=C(C#N)C(NCc2ccccc2)=O)cc2c1OCCO2	350.374	Enamine
Z62503010	C(CNC(C(=CC1=COc2ccccc2C1=O)C#N)=O)c1ccccc1	344.37	Enamine
Z44390655	C(=C(C#N)C(NC(N)=O)=O)c1ccc2ccccc2c1	265.272	Enamine
Z44326760	C=CCNC(C(=Cc1cccc2ccccc12)C#N)=O	262.312	Enamine
Z68396126	Cn1cc(C=C(C#N)C(Nc2ccc(cc2)Oc2ccccc2)=O)cn1	344.374	Enamine
Z44317254	C(c1ccco1)NC(C(=Cc1ccc(cc1)O)C#N)=O	268.272	Enamine
Z44330118	C1CC(CNC(C(=Cc2ccc(cc2)N2CCOCC2)C#N)=O)OC1	341.411	Enamine
Z2735523017	Cc1ccc(C=C(C#N)C(Nc2nccs2)=O)o1	259.29	Enamine
Z2865972510	CC(C)NC(C(=Cc1c(nc2ccccn12)[Cl])C#N)=O	288.738	Enamine
Z1183808330	C(CNC(C(=Cc1ccco1)C#N)=O)c1ccc(cc1F)F	302.28	Enamine
Z44350323	CCCCNC(C(=Cc1cc(C)ccc1C)C#N)=O	256.349	Enamine
Z27688212	CCCn1c(C)cc(C=C(C#N)C(N2CCCCC2)=O)c1C	299.418	Enamine
Z2865966541	CC(C)NC(C(=Cc1ccc2c(c1)OCCO2)C#N)=O	272.304	Enamine
Z46104872	Cc1c(C=C(C#N)C(Nc2ccccc2[Cl])=O)c(C)n(C)n1	314.776	Enamine
Z44350242	CCCCNC(C(=Cc1ccc2c(c1)OCCO2)C#N)=O	286.331	Enamine
Z44350257	CCCCNC(C(=Cc1cccc(c1[Cl])[Cl])C#N)=O	297.185	Enamine
Z44347386	CC(C)c1ccc(C=C(C#N)C(NC(C)C)=O)cc1	256.349	Enamine
Z44350305	CCCCNC(C(=Cc1c(cccc1[Cl])[Cl])C#N)=O	297.185	Enamine
Z3071316120	CC(C)NC(C(=Cc1cc(c(c(c1)[Cl])O)OC)C#N)=O	294.738	Enamine
Z44324374	C(=C(C#N)C(Nc1ccccc1[Cl])=O)c1cccs1	288.759	Enamine
Z44347411	CC(C)NC(C(=Cc1ccc(C#N)cc1)C#N)=O	239.278	Enamine
Z44314708	C(c1ccccc1)NC(C(=Cc1ccc2ccccc2c1)C#N)=O	312.372	Enamine
Z2737459882	CC(C)NC(C(=Cc1ccc(C)s1)C#N)=O	234.324	Enamine
Z44315907	Cc1ccccc1NC(C(=Cc1cc2c(cc1[N+]([O-])=O)OCO2)C#N)=O	351.318	Enamine
Z44338211	CC(N(c1ccccc1)c1nc(C=C(C#N)C(NC2CC2)=O)cs1)=O	352.419	Enamine
Z2867500508	C(c1nc(C=C(C#N)C(N)=O)cs1)Oc1ccccc1	285.328	Enamine
Z228595206	C=CCNC(C(=Cc1ccc(c2ccc(cc2)F)s1)C#N)=O	312.369	Enamine
Z73542294	Cc1ccc(C)c(c1)NC(C(=Cc1ccc(N2CCCCC2)o1)C#N)=O	349.434	Enamine
Z44320598	Cc1cccc(c1)NC(C(=Cc1ccc(cc1)F)C#N)=O	280.302	Enamine
Z44337845	CC(=Cc1ccccc1)C=C(C#N)C(NC1CC1)=O	252.317	Enamine
Z3071320140	COc1cc(C=C(C#N)C(NC2CC2)=O)ccc1O	258.277	Enamine
Z1167697053	Cc1nccn1Cc1ccc(cc1)NC(C(=Cc1ccco1)C#N)=O	332.363	Enamine
Z44298776	Cc1cc(C=C(C#N)C(N)=O)c(C)n1c1cccc2ccccc12	315.376	Enamine
Z44311644	C(=C(C#N)C(Nc1ccccc1F)=O)c1c(cccc1F)F	302.255	Enamine
Z406387426	C1CCN(C1)c1ccc(C=C(C#N)C(N2CCC(CC2)C(N)=O)=O)cc1	352.438	Enamine
Z2865993259	C(=C(C#N)C(N)=O)c1ccc(c(c1)[Cl])OC(F)F	272.638	Enamine
Z3071321806	CCc1c(C=C(C#N)C(NC2CC2)=O)c2ccccc2o1	280.327	Enamine
Z44318300	Cc1ccc(cc1)NC(C(=Cc1ccc(c(c1)O)OC)C#N)=O	308.337	Enamine
Z2234583566	CC(C)NC(C(=Cc1ccc(C(=O)OC)n1C)C#N)=O	275.308	Enamine
Z3071320176	CC(C)NC(C(=Cc1cccc(c1)[Cl])C#N)=O	248.713	Enamine
Z44350308	CCCCNC(C(=Cc1ccsc1)C#N)=O	234.324	Enamine
Z44347639	CC(C)NC(C(=Cc1ccc2ccccc2c1)C#N)=O	264.328	Enamine
Z44359790	Cc1cc(C=C(C#N)C(Nc2nccs2)=O)cc(C)c1O	299.355	Enamine
Z44347416	CC(C)NC(C(=Cc1c(cccc1[Cl])[Cl])C#N)=O	283.158	Enamine
Z199472030	C1CCC(C1)c1cc(NC(C[Cl])=O)n(c2ccccc2)n1	303.793	Enamine
Z57053612	Cc1ccc(cc1)Oc1ccc(cc1)NC(C[Cl])=O	275.735	Enamine
Z57044238	CN(CC(Nc1ccccc1SC)=O)C(C[Cl])=O	286.784	Enamine
Z56989695	CCCc1cc(NC(C[Cl])=O)n(c2ccccc2)n1	277.755	Enamine
Z56932995	C(C(Nc1ccc(C#N)c(c1)[Cl])=O)[Cl]	229.066	Enamine
Z56346815	Cc1ccc(cc1NC(C[Cl])=O)F	201.628	Enamine
Z56886400	CCc1ccc(cc1)NC(C[Cl])=O	197.665	Enamine
Z147652106	CC(C(Nc1ccc(c(c1)[Cl])F)=O)[Cl]	236.073	Enamine
Z56774222	C(C(Nc1cc(cc(c1)C(O)=O)C(O)=O)=O)[Cl]	257.629	Enamine
Z85921928	Cc1c(C#N)c(NC(C[Cl])=O)n(Cc2cccs2)c1C	307.806	Enamine
Z56755217	Cc1cccc(c1C)NC(C[Cl])=O	197.665	Enamine
Z56347014	CC(C)CNC(c1ccccc1NC(C[Cl])=O)=O	268.744	Enamine
Z56822823	CCc1cccc(c1)NC(C[Cl])=O	197.665	Enamine
Z57982057	C(C(NC(c1ccccc1)c1ccc(cc1)[Cl])=O)[Cl]	294.181	Enamine
Z56823060	CN(c1ccccc1)S(c1cccc(c1)NC(C[Cl])=O)(=O)=O	338.816	Enamine
Z56346846	CC(C(Nc1cc(cc(c1)OC)OC)=O)[Cl]	243.69	Enamine
Z56832106	C(C(Nc1cc(ccc1[Cl])C(F)(F)F)=O)[Cl]	272.053	Enamine
Z56979296	Cc1cc(C)cc(c1)c1cc(NC(C[Cl])=O)n(c2ccccc2)n1	339.826	Enamine
Z56827156	C(C(Nc1nc(cs1)c1ccccc1)=O)[Cl]	252.726	Enamine
Z56948266	CCc1cc(cc(C)c1NC(C[Cl])=O)SC#N	268.769	Enamine
Z56862411	C(Cc1ccccc1)CNC(C[Cl])=O	211.692	Enamine
Z56896187	COc1ccc(cc1NC(C[Cl])=O)S(N1CCOCC1)(=O)=O	348.808	Enamine
Z56862632	C(C(Nc1ccc(cc1)C(N)=O)=O)[Cl]	212.636	Enamine
Z56346913	C(c1cc(ccc1O)[N+]([O-])=O)NC(C[Cl])=O	244.634	Enamine
Z55992963	CN(CC(Nc1ccc(cc1)F)=O)C(C[Cl])=O	258.68	Enamine
Z56983153	CCN(CC)C(c1ccc(cc1)NC(C[Cl])=O)=O	268.744	Enamine
Z56960320	CN(CC(Nc1ccccc1[Cl])=O)C(C[Cl])=O	275.135	Enamine
Z55992896	CN(C)S(c1ccc(c(c1)NC(C[Cl])=O)OC)(=O)=O	306.771	Enamine
Z199468904	CC(c1cccc(c1)S(N1CCN(CC1)C(C[Cl])=O)(=O)=O)=O	344.82	Enamine
Z56347360	CC(C)c1ccc(cc1)C(C)NC(C[Cl])=O	239.746	Enamine
Z89283964	C(c1ccccc1)Sc1ccccc1NC(C[Cl])=O	291.803	Enamine
Z56973560	CN(CC(Nc1ccccc1C(F)(F)F)=O)C(C[Cl])=O	308.687	Enamine
Z56921122	COc1ccc(cc1)NC(c1ccccc1NC(C[Cl])=O)=O	318.76	Enamine
Z56869432	C(C(Nc1ccc(c(c1F)F)F)=O)[Cl]	223.581	Enamine
Z56974781	CC(C(N(C)CC(Nc1ccccc1C(F)(F)F)=O)=O)[Cl]	322.714	Enamine
Z199423630	C1COc2cc(c(cc2OC1)[N+]([O-])=O)NC(C[Cl])=O	286.671	Enamine
Z56983134	CCc1ccccc1NC(CN(C)C(C(C)[Cl])=O)=O	282.771	Enamine
Z56921759	C1CCc2c(C1)c(C(c1ccccc1)=O)c(NC(C[Cl])=O)s2	333.84	Enamine
Z56869408	C(C(Nc1cc(c(cc1[Cl])[Cl])[Cl])=O)[Cl]	272.946	Enamine
Z56928916	Cc1ccc(cc1)c1cc(NC(C[Cl])=O)n(c2ccccc2)n1	325.799	Enamine
Z56869421	CCn1c2ccccc2c2cc(ccc12)NC(C[Cl])=O	286.762	Enamine
Z56928921	CN(C1=C(N)N(Cc2ccccc2)C(NC1=O)=O)C(C[Cl])=O	322.752	Enamine
Z56869433	CC(C)c1ccccc1NC(C[Cl])=O	211.692	Enamine
Z56968755	CC(C(Nc1ccc2C(c3ccccc3C(c2c1)=O)=O)=O)[Cl]	313.74	Enamine
Z56869444	C1CCN(CC1)S(c1ccc(cc1)NC(C[Cl])=O)(=O)=O	316.81	Enamine
Z56968772	CC(C(Nc1cc(ccc1C)S(N(C)C)(=O)=O)=O)[Cl]	304.799	Enamine
Z56869468	C(C(Nc1ccccc1C(c1ccccc1)=O)=O)[Cl]	273.719	Enamine
Z147647684	Cc1ccc2c(c1C)nc(N(Cc1ccccc1)C(C[Cl])=O)s2	344.867	Enamine
Z56887791	Cc1ccc(cc1NC(C[Cl])=O)S(N1CCCCC1)(=O)=O	330.837	Enamine
Z57033930	CCc1ccc(cc1)c1cc(NC(C[Cl])=O)n(c2ccccc2)n1	339.826	Enamine
Z56949571	CC(C(NC1CCCCC1)=O)[Cl]	189.686	Enamine
Z56891393	Cc1ccc(c(c1)[N+]([O-])=O)NC(C[Cl])=O	228.635	Enamine
Z56928605	CC(c1ccccc1)NC(c1ccccc1NC(C[Cl])=O)=O	316.788	Enamine
Z56869399	CC(C)(C)c1ccc(c(c1)NC(C[Cl])=O)OC	255.745	Enamine
Z56914796	CC1CCc2c(C(=O)OC(C)C)c(NC(C[Cl])=O)sc2C1	329.849	Enamine
Z199423634	COC(c1c(csc1NC(C[Cl])=O)c1ccccc1[Cl])=O	344.219	Enamine
Z56899092	CC(c1ccc(cc1)NC(C[Cl])=O)=O	211.648	Enamine
Z57012313	C1C2CC3CC1CC(C2)(C3)N(Cc1ccc(cc1)[Cl])C(C[Cl])=O	352.305	Enamine
Z56869426	C(C(Nc1ccc(cc1[N+]([O-])=O)F)=O)[Cl]	232.598	Enamine
Z147647352	C1CN(CCN1C(C[Cl])=O)S(c1ccc(cc1)[N+]([O-])=O)(=O)=O	347.78	Enamine
Z56869422	CCN(CC)S(c1ccc(cc1)NC(C[Cl])=O)(=O)=O	304.799	Enamine
Z56824603	Cc1ccc(cc1S(N1CCOCC1)(=O)=O)NC(C[Cl])=O	332.809	Enamine
Z56869431	CCN(CC)S(c1cccc(c1)NC(C[Cl])=O)(=O)=O	304.799	Enamine
Z57035534	C(C(N1c2ccccc2Sc2ccc(cc12)[Cl])=O)[Cl]	310.205	Enamine
Z89285387	C(C(NC(c1ccccc1)c1ccco1)=O)[Cl]	249.697	Enamine
Z56886439	COc1ccc(cc1S(N1CCCCC1)(=O)=O)NC(C[Cl])=O	346.836	Enamine
Z147652204	CC(C(N1c2ccccc2NC(C1(C)C)=O)=O)[Cl]	266.728	Enamine
Z56887645	C1CCC(NCC1)=NS(c1cccc(c1)NC(C[Cl])=O)(=O)=O	343.836	Enamine
Z56886517	CC(C(Nc1nc(cs1)c1cccc(c1)[N+]([O-])=O)=O)[Cl]	311.75	Enamine
Z56891398	C1CCN(C1)S(c1ccc(cc1)NC(C[Cl])=O)(=O)=O	302.783	Enamine
Z56896188	CN(C)S(c1cccc(c1)NC(C[Cl])=O)(=O)=O	276.745	Enamine
Z248487216	CC(C)OC(c1ccc(cc1)NC(C(C)[Cl])=O)=O	269.728	Enamine
Z56896253	C(C(Nc1c(c(c(c(c1F)F)F)F)F)=O)[Cl]	259.561	Enamine
Z248487132	CC(C(Nc1cc(ccc1OC)NC(C)=O)=O)[Cl]	270.716	Enamine
Z56896257	C(C(Nc1ccc(cc1[N+]([O-])=O)C(F)(F)F)=O)[Cl]	282.605	Enamine
Z56949560	CC(C(Nc1ccc(c(c1F)F)F)=O)[Cl]	237.608	Enamine
Z56896307	C1COCCN1S(c1cccc(c1)NC(C[Cl])=O)(=O)=O	318.782	Enamine
Z56889136	Cc1ccc(cc1S(N(C)C)(=O)=O)NC(C[Cl])=O	290.772	Enamine
Z57033994	Cc1cccc(Cc2cnc(NC(C[Cl])=O)s2)c1	280.78	Enamine
Z56886288	CCCc1ccc(cc1)c1csc(NC(C[Cl])=O)n1	294.807	Enamine
Z3488530349	C=CC(Nc1cccc(c1)N1CCOCC1)=O	232.283	Enamine
Z3672065089	CC(C)(c1ccc(c(c1)F)F)NC(C1CCN(CC1)C(C=C)=O)=O	336.382	Enamine
Z3488504549	C=CC(NC1(CCOCC1)c1cccc(c1)F)=O	249.285	Enamine
Z2738285764	CC(c1cn(c2ccccc2)nn1)NC(C=C)=O	242.282	Enamine
Z3530529764	Cc1c(C(F)(F)F)n[nH]c1NC(C1CCN(CC1)C(C=C)=O)=O	330.31	Enamine
Z440634184	C=CC(N(Cc1ccccc1)Cc1ccccc1)=O	251.329	Enamine
Z1938168831	C=CC(NC(C1CCC1)c1ccccc1)=O	215.296	Enamine
Z1492362794	C=CC(N1CCC(CC1)C(NCc1ccccc1)=O)=O	272.348	Enamine
Z2738287298	Cc1nc2ccccc2n1CC1CCCN1C(C=C)=O	269.348	Enamine
Z3816902270	C=CC(NC1CCC(CC1)c1nc(c2ccccc2)n[nH]1)=O	296.374	Enamine
Z2489016913	C=CC(NCC1CCC2(CCCC2)O1)=O	209.289	Enamine
Z2433218762	C=CC(NC1CC2CCC(C1)S2)=O	197.303	Enamine
Z1492380555	C=CC(N1CCC(CC1)C(N1CCc2ccc(cc12)[N+]([O-])=O)=O)=O	329.356	Enamine
Z2522603416	CC1COCC1NC(C=C)=O	155.197	Enamine
Z3672062485	CCSc1ccc(cc1NC(C1CCN(CC1)C(C=C)=O)=O)[Cl]	352.887	Enamine
Z1541688790	CC1C(CCO1)NC(C=C)=O	155.197	Enamine
Z2738282984	C=CC(N1CCC(C1)C1CCOC1)=O	195.262	Enamine
Z2899657664	CC1CC(CCS1)NC(C=C)=O	185.292	Enamine
Z1445992224	C[C@@H](c1ccccc1OC)NC(C=C)=O	205.257	Enamine
Z1938126859	Cc1ccc(cc1)c1nc(CCNC(C=C)=O)co1	256.305	Enamine
Z3337540138	C=CC(NCc1conc1C1CCC1)=O	206.245	Enamine
Z445397436	Cc1cc(ccc1NC(C=C)=O)C(N)=O	204.229	Enamine
Z2738287015	Cn1cc(C(N)=O)c(C2CCCN(C2)C(C=C)=O)n1	262.313	Enamine
Z764448176	C=CC(NCc1cccc2c1OCO2)=O	205.213	Enamine
Z2738282868	CCn1c(CN(C)C(C=C)=O)ccn1	193.25	Enamine
Z1938399743	CS(N1CCC[C@@H]1CNC(C=C)=O)(=O)=O	232.305	Enamine
Z2737383274	C=CC(N1CCN(CC1)S(Cc1ccon1)(=O)=O)=O	285.325	Enamine
Z1938105419	C=CC(N1CCC(CC1)OC1CCCC1)=O	223.316	Enamine
Z3488504256	C=CC(NCc1ccc(cc1)n1cccn1)=O	227.267	Enamine
Z2737383395	Cc1c(CCNC(C=C)=O)c2ccccc2o1	229.279	Enamine
Z2737383444	CC(C)(c1cn([C@@H]2CCCC[C@@H]2NC(C=C)=O)nn1)O	278.356	Enamine
Z2285377547	C=CC(NC1CCCN(C1)c1cc(ncn1)N1CCOCC1)=O	317.393	Enamine
Z3024770935	CC(c1cc2cnccc2o1)NC(C=C)=O	216.24	Enamine
Z3024771209	Cc1c(CNC(C=C)=O)n2ccccc2n1	215.256	Enamine
Z3405279217	C=CC(Nc1nc(cs1)c1cccs1)=O	236.321	Enamine
Z3024764049	CC1(C)COC(C1NC(C=C)=O)=O	183.207	Enamine
Z3405285944	Cc1ccccc1CSc1cc(NC(C=C)=O)ncn1	285.372	Enamine
Z440633532	C=CC(N1CCCC1)=O	125.171	Enamine
Z607818020	C=CC(NCC1CCOC1)=O	155.197	Enamine
Z3816902073	CC1C(N(CCCN(C)C(C=C)=O)c2ccccc2N=1)=O	285.347	Enamine
Z3024769719	Cc1c(cccc1NC(C=C)=O)c1nc(COC)no1	273.292	Enamine
Z3816902636	C=CC(NCc1ccsc1n1cccc1)=O	232.308	Enamine
Z3183925142	C=CC(N1CCOC2(CCCCCC2)C1)=O	223.316	Enamine
Z3816901331	Cc1cc(COC2CCC(CC2)NC(C=C)=O)on1	264.325	Enamine
Z3488504692	C=CC(NC1CCN(CC1)Cc1ccc(cc1)[Cl])=O	278.783	Enamine
Z2738286271	CCc1nc(C2CCC(CC2)NC(C=C)=O)on1	249.314	Enamine
Z2738283711	CC1CCC(CC1)(CNC(C=C)=O)OC	211.305	Enamine
Z440634460	C=CC(N1CC(C(N)=O)Oc2ccccc12)=O	232.239	Enamine
Z2867513096	Cc1nc(C)n(CC2CN(CCO2)C(C=C)=O)n1	250.302	Enamine
Z3488504447	C=CC(NCc1ccnc(c1)N1CCOCC1)=O	247.298	Enamine
Z3488536365	C=CC(N1CCCC(C1)n1ccnn1)=O	206.249	Enamine
Z1492365615	C=CC(N1CCC(CC1)C(N1CCc2ccccc12)=O)=O	284.359	Enamine
Z4323395862	Cc1cccc(c1CN(C1CCCCNC1=O)C(C=C)=O)OC	316.401	Enamine
Z3837055092	C=CC(N(Cc1cn(C2CCC2)nn1)c1ccc(cc1)F)=O	300.337	Enamine
Z4323321490	CCc1c(CN(C2CCCCCC2)C(C=C)=O)cn(C)n1	289.423	Enamine
Z3837432308	Cc1cc(cc(C)c1CN(CC1COCCO1)C(C=C)=O)[Cl]	323.82	Enamine
Z4323462876	Cc1c(CN(Cc2ccc3CCCc3c2)C(C=C)=O)c(C)on1	310.397	Enamine
Z4323337058	CC(C)(C)CN(C1CCN(CC1)c1ccc(C#N)cn1)C(C=C)=O	326.444	Enamine
Z2738287091	C=CC(Nc1cnn(c2ccncc2)c1C(F)F)=O	264.235	Enamine
Z4323373951	CC1CC(C1)N(Cc1cn(C)nc1c1ccc(cc1)F)C(C=C)=O	327.403	Enamine
Z756107130	CCN(C(C=C)=O)c1cccc(C)c1	189.258	Enamine
Z2517214155	Cc1cccc(NC([C@@H]2CCCN2C(C=C)=O)=O)n1	259.309	Enamine
Z823278142	C=CC(NCc1ccc(c(c1)F)F)=O	197.184	Enamine
Z2738283466	C=CC(NC1CC(C1)C1CCCCC1)=O	207.317	Enamine
Z608673602	CN(CCc1ccccc1)C(C=C)=O	189.258	Enamine
Z2517208836	CC(Cn1c(C)cc(C)n1)NC(C=C)=O	207.277	Enamine
Z440633824	C=CC(Nc1cccc2ccccc12)=O	197.237	Enamine
Z3253677882	C=CC(NC(CN1CCCS1(=O)=O)C1CC1)=O	258.343	Enamine
Z440634512	C=CC(Nc1ccc(cc1F)[Cl])=O	199.612	Enamine
Z2738284583	CC(C)Cc1ncc(CNC(C=C)=O)s1	224.329	Enamine
Z440633936	COc1ccc(CNC(C=C)=O)cc1	191.23	Enamine
Z3024767710	Cn1c(CNC(C=C)=O)cc(C2CC2)n1	205.261	Enamine
Z2517212837	CCCc1nc(C(C)(C)NC(C=C)=O)no1	223.276	Enamine
Z440633680	C=CC(Nc1ccccc1[Cl])=O	181.622	Enamine
Z2738283651	CC(CNC(C=C)=O)c1ncc(C)s1	210.302	Enamine
Z1938253238	C=CC(Nc1cnn(CC(F)(F)F)c1)=O	219.166	Enamine
Z4323336542	Cc1cccc(C)c1CN(C1CCc2nc(C)nn2C1)C(C=C)=O	324.428	Enamine
Z3024764334	C=CC(Nc1c2CCCc2cc2CCCc12)=O	227.307	Enamine
Z3837590300	Cc1c(cnn1C1CCCC1)N(Cc1ccc(cn1)F)C(C=C)=O	328.391	Enamine
Z44314406	C(c1ccccc1)NC(C(=Cc1ccccc1[Cl])C#N)=O	296.757	Enamine
Z44314415	C(c1ccccc1)NC(C(=Cc1ccc(cc1)[Cl])C#N)=O	296.757	Enamine
Z44350235	CCCCNC(C(=Cc1ccc(cc1)[Cl])C#N)=O	262.74	Enamine
Z3071316121	CCOc1cc(C=C(C#N)C(NC(C)C)=O)cc(c1O)[Cl]	308.765	Enamine
Z44347391	CC(C)NC(C(=Cc1cccc(c1)C(F)(F)F)C#N)=O	282.265	Enamine
Z44298559	COc1cc(C=C(C#N)C(N)=O)cc(c1OC)OC	262.265	Enamine
Z44314448	C(c1ccccc1)NC(C(=Cc1cccc(c1)[Cl])C#N)=O	296.757	Enamine
Z900180584	COc1c(C=C(C#N)C(N)=O)cc(cc1[Cl])[Cl]	271.103	Enamine
Z44359556	Cc1ccc(C)c(C=C(C#N)C(Nc2nccs2)=O)c1	283.356	Enamine
Z57908121	CC1C(=Cc2ccco2)C(N(C2CCS(C2)(=O)=O)C(C=1C#N)=O)=O	346.364	Enamine
Z44350243	CCCCNC(C(=Cc1ccc(cc1)F)C#N)=O	246.285	Enamine
Z365467852	CN(C)c1ccc(C=C(C#N)C(N2CCC2)=O)cc1	255.321	Enamine
Z2737464459	CNC(C(=Cc1ccc(cc1)F)C#N)=O	204.204	Enamine
Z188456174	C1CC1NC(C(=Cc1ccc(cc1)SC(F)(F)F)C#N)=O	312.316	Enamine
Z2737463763	Cc1cccc(C=C(C#N)C(NC)=O)c1C	214.268	Enamine
Z382686776	C1CCN(C1)C(C(=Cc1ccc(cc1)N)C#N)=O	241.294	Enamine
Z1229670807	CC(Nc1ccsc1C=C(C#N)C(Nc1ccc(cc1)F)=O)=O	329.356	Enamine
Z217110066	Cc1cc(C=C(C#N)C(Nc2ccc(cc2)C(O)=O)=O)ccc1OC	336.347	Enamine
Z3071323979	COc1ccc(C=C(C#N)C(N)=O)c(c1OC)[Cl]	266.684	Enamine
Z44314400	C(c1ccccc1)NC(C(=Cc1cccnc1)C#N)=O	263.3	Enamine
Z1272794460	Cc1cc(C=C(C#N)C(Nc2nccs2)=O)ccc1n1cncn1	336.38	Enamine
Z2865988098	C(CNC(C(=Cc1cccnc1)C#N)=O)c1ccccc1	277.327	Enamine
Z3071330527	CNC(C(=Cc1cccc(c1)c1ccncc1)C#N)=O	263.3	Enamine
Z735435652	C(c1ccco1)NC(C(=Cc1cnc(c2ccccc2)nc1)C#N)=O	330.347	Enamine
Z2865995924	CCCNC(C(=Cc1cnc2c(C)cccn12)C#N)=O	268.32	Enamine
Z228605556	C1CCC(C1)NC(C(=Cc1cnn(Cc2ccccc2)c1)C#N)=O	320.396	Enamine
Z44419521	Cc1ccc(C=C(C#N)C(Nc2ccc(cc2)C(N(C)C)=O)=O)o1	323.352	Enamine
Z44317251	C(c1ccco1)NC(C(=Cc1ccc2c(c1)OCO2)C#N)=O	296.282	Enamine
Z1391827048	CC(C)c1nc(C=C(C#N)C(NC2CCCCC2)=O)c2ccccn12	336.439	Enamine
Z2865966553	CC(C)NC(C(=Cc1ccccc1OC(C)C)C#N)=O	272.348	Enamine
Z1359356138	CC(c1ccccc1)NC(C(=Cc1cc(ccc1[N+]([O-])=O)O)C#N)=O	337.335	Enamine
Z44317324	C(c1ccco1)NC(C(=Cc1ccc(c(c1)[N+]([O-])=O)[Cl])C#N)=O	331.715	Enamine
Z91281146	C(=C(C#N)C(Nc1nccs1)=O)c1c(c2ccccc2s1)[Cl]	345.836	Enamine
Z44321092	C(=C(C#N)C(Nc1ccccc1)=O)c1ccc(cc1)OC(F)F	314.291	Enamine
Z44330501	C1CCCN(CC1)c1ccc(C=C(C#N)C(NCC2CCCO2)=O)cc1	353.466	Enamine
Z27748531	Cc1c(C=C(C#N)C(NCc2ccccc2)=O)cc(C#N)n1C	304.353	Enamine
Z228605390	Cc1cc(C=C(C#N)C(NC2CCCC2)=O)c(C)n1c1cc(C)on1	338.411	Enamine
Z44337890	Cc1ccc(C=C(C#N)C(NC2CC2)=O)s1	232.308	Enamine
Z821191466	Cn1cc(C=C(C#N)C(Nc2ccccc2F)=O)c(c2ccncc2)n1	347.353	Enamine
Z240713152	Cc1c(C=C(C#N)C(Nc2cc3ccccc3nc2)=O)cc(C#N)n1C	341.374	Enamine
Z44322080	CCc1cccc(CC)c1NC(C(=Cc1ccc(C#N)cc1)C#N)=O	329.403	Enamine
Z850591756	C1CCC(C1)NC(C(=Cc1cn2cc(ccc2n1)[Cl])C#N)=O	314.776	Enamine
Z1082248254	C1CCC(CC1)NC(C(=Cc1cnn(CC[Cl])c1)C#N)=O	306.797	Enamine
Z237750158	CC(C)NC(C(=Cc1ccc(c2ccc(cc2)[N+]([O-])=O)s1)C#N)=O	341.392	Enamine
Z821198056	C1CC1c1nc(C=C(C#N)C(Nc2ccccc2C(O)=O)=O)cs1	339.376	Enamine
Z217106130	C(c1ccco1)NC(C(=Cc1csc2ccccc12)C#N)=O	308.362	Enamine
Z1453739532	C(=C(C#N)C(Nc1ccc2c(c1)oc(n2)S)=O)c1ccco1	311.322	Enamine
Z1276380943	C(c1ccc(cc1)c1cccnc1)NC(C(=Cc1ccco1)C#N)=O	329.359	Enamine
Z119896408	CC1CC1c1ccc(C=C(C#N)C(Nc2ccc(cc2)C(O)=O)=O)o1	336.347	Enamine
Z44387974	C(=C(C#N)C(Nc1ccccn1)=O)c1ccc(cc1)[Cl]	283.718	Enamine
Z1738853130	C(CNC(C(=Cc1ccc(cc1)O)C#N)=O)c1c(cccc1F)F	328.318	Enamine
Z1272796111	Cc1c(C=C(C#N)C(Nc2ccc(cc2)C(N(C)C)=O)=O)scn1	340.408	Enamine
Z44338020	C1CC1NC(C(=Cc1ccc(c2ccc(cc2)[Cl])o1)C#N)=O	312.756	Enamine
Z821207846	Cn1cc(C=C(C#N)C(NC2CCCC2)=O)c(c2ccncc2)n1	321.384	Enamine
Z449711650	C=CCNC(C(=Cc1cnn(c1)c1ccc(cc1)[Cl])C#N)=O	312.76	Enamine
Z28074026	Cc1cc(C=C(C#N)C(N(C)OC)=O)c(C)n1c1ccc(cc1)OC	339.395	Enamine
Z44395165	C(=C(C#N)C(Nc1ccccc1C(O)=O)=O)c1cccc(c1)O	308.293	Enamine
Z30271669	Cc1cc(C=C(C#N)C(NC)=O)c(C)n1c1cccc2ccccc12	329.403	Enamine
Z44318513	Cc1ccc(cc1)NC(C(=Cc1cc2cccc(c2o1)OC)C#N)=O	332.359	Enamine
Z396117858	Cc1cc(C=C(C#N)C(Nc2cnn(C)c2)=O)c(C)n1C1CCCCC1	351.454	Enamine
Z2865966684	C(=C(C#N)C(Nc1nccs1)=O)c1ccsc1	261.331	Enamine
Z44320981	Cc1cccc(c1)NC(C(=Cc1cc(C)n(C2CC2)c1C)C#N)=O	319.408	Enamine
Z44350219	CCCCNC(C(=Cc1cccs1)C#N)=O	234.324	Enamine
Z44359483	C1COCCN1c1ccc(C=C(C#N)C(Nc2nccs2)=O)cc1	340.408	Enamine
Z44319675	Cc1cccc(C)c1NC(C(=Cc1ccc(cc1)C(O)=O)C#N)=O	320.348	Enamine
Z44319256	C1CCC(CC1)NC(C(=Cc1ccc(c2ccc(cc2)F)o1)C#N)=O	338.382	Enamine
Z44328706	Cc1cc(C)c(c(C)c1)NC(C(=Cc1ccc(C)o1)C#N)=O	294.354	Enamine
Z44347427	CC(C)NC(C(=Cc1c(C)nn(c2ccccc2)c1[Cl])C#N)=O	328.803	Enamine
Z44333463	Cc1ccc(c(C)c1)NC(C(=Cc1ccccc1OC(F)F)C#N)=O	342.345	Enamine
Z44388084	COc1ccccc1C=CC=C(C#N)C(Nc1ccccn1)=O	305.337	Enamine
Z44313517	C(=C(C#N)C(Nc1ccc(cc1)SC(F)F)=O)c1cccc(c1)F	348.349	Enamine
Z44324455	C(=C(C#N)C(Nc1ccccc1[Cl])=O)c1ccc(C#N)cc1	307.74	Enamine
Z54319001	C(=C(C#N)C(Nc1cccc2ccccc12)=O)c1cc(ccc1O)[Cl]	348.789	Enamine
Z44395197	COc1ccc(C=C(C#N)C(Nc2ccccc2C(O)=O)=O)cc1O	338.319	Enamine
Z1276219887	Cc1nc2cc(ccc2n1C)NC(C(=Cc1ccco1)C#N)=O	306.325	Enamine
Z91280490	C1CC1NC(C(=Cc1c(c2ccccc2s1)[Cl])C#N)=O	302.786	Enamine
Z821193762	Cn1cc(C=C(C#N)C(N2CCCC2)=O)c(c2cc3ccccc3o2)n1	346.39	Enamine
Z1151994115	COc1cc(ccc1CNC(C(=Cc1ccco1)C#N)=O)[Cl]	316.744	Enamine
Z1303029961	CNC(Cn1ccc2ccc(cc12)NC(C(=Cc1ccco1)C#N)=O)=O	348.362	Enamine
Z314906898	C1CC1NC(C(=Cc1ccc(c2cccc(c2)[N+]([O-])=O)s1)C#N)=O	339.376	Enamine
Z85936202	Cc1c(C#N)c(NC(C[Cl])=O)n(Cc2ccco2)c1C	291.738	Enamine
Z56869478	CCN(CC)S(c1cc(ccc1C)NC(C[Cl])=O)(=O)=O	318.826	Enamine
Z56896300	C1CCN(CC1)S(c1ccc(c(c1)NC(C[Cl])=O)[Cl])(=O)=O	351.255	Enamine
Z56899803	COc1cc(cc(c1)OC)NC(C[Cl])=O	229.663	Enamine
Z57044282	Cc1ccc(C)c(c1)Sc1ccc(cc1)NC(C[Cl])=O	305.83	Enamine
Z56862377	C(C(Nc1ccc(c(c1)C(F)(F)F)[Cl])=O)[Cl]	272.053	Enamine
Z56813578	C(C(Nc1ccc(cc1)Oc1ccccc1)=O)[Cl]	261.708	Enamine
Z56869447	C(C(Nc1cc(cc(c1)[Cl])[Cl])=O)[Cl]	238.501	Enamine
Z147652064	CC(C(Nc1ccc(cc1)SC(F)F)=O)[Cl]	265.712	Enamine
Z56922044	C(C(Nc1ccccc1OC(F)F)=O)[Cl]	235.617	Enamine
Z56914807	CCN(CC)S(c1cc(ccc1C)NC(C(C)[Cl])=O)(=O)=O	332.853	Enamine
Z56904745	C(CN1C(C(=Cc2ccccc2F)SC1=O)=O)NC(C[Cl])=O	342.779	Enamine
Z56896308	C(C(Nc1ccc(cc1)SC(F)F)=O)[Cl]	251.685	Enamine
Z111483760	Cc1cccc(c1)NC(c1ccccc1NC(C[Cl])=O)=O	302.761	Enamine
Z56896333	Cc1ccc(c(c1[Cl])NC(C[Cl])=O)[Cl]	252.528	Enamine
Z90664458	CSC1=C(C#N)C2(CCCCC2)C(C#N)=C(N1)NC(C[Cl])=O	336.848	Enamine
Z56899147	CCc1cccc(CC)c1NC(C[Cl])=O	225.719	Enamine
Z56899194	CSc1cccc(c1)NC(C[Cl])=O	215.705	Enamine
Z56949553	CC(C(NCC1CCCCC1)=O)[Cl]	203.713	Enamine
Z56922060	C(C(Nc1ccc(cc1)OC(F)F)=O)[Cl]	235.617	Enamine
Z248487202	CC(C(Nc1ccc2c(c1)OCCCO2)=O)[Cl]	255.701	Enamine
Z203045204	CCOc1ccc2c(c1)sc(NC(C[Cl])=O)n2	270.741	Enamine
Z248487146	CC(C(Nc1cccc2c1cccn2)=O)[Cl]	234.686	Enamine
Z56935316	C(C(Nc1ccc(cc1)c1ccccc1)=O)[Cl]	245.709	Enamine
Z56968527	CCC(C)c1ccccc1NC(C(C)[Cl])=O	239.746	Enamine
Z56928888	CCN(C1=C(N)N(Cc2ccccc2)C(NC1=O)=O)C(C[Cl])=O	336.779	Enamine
Z104496786	COc1ccc(c(c1)O)c1csc(NC(C[Cl])=O)n1	298.751	Enamine
Z56347478	C1C2CC3CC1CC(C2)(C3)N(Cc1ccc(cc1)F)C(C[Cl])=O	335.85	Enamine
Z56862369	C(C(Nc1ccc(cc1)N=Nc1ccccc1)=O)[Cl]	273.723	Enamine
Z147652062	CC(C(Nc1ccccc1[Cl])=O)[Cl]	218.083	Enamine
Z90123300	C(C1CSCC=1)N(C(C[Cl])=O)c1ccccc1	267.781	Enamine
Z199423404	COc1cc(c(cc1NC(C[Cl])=O)[Cl])OC	264.108	Enamine
Z90662210	CC(C(Nc1cc(C(C)(C)C)nn1c1ccccc1)=O)[Cl]	305.809	Enamine
Z166609896	C1CCC(C1)(CNC(C[Cl])=O)c1ccc2c(c1)OCCO2	309.793	Enamine
Z85923415	COc1ccc(cc1)C(c1ccccc1)NC(C[Cl])=O	289.762	Enamine
Z199423682	CC(C)C(c1ccccc1)NC(C[Cl])=O	225.719	Enamine
Z85923413	C(C(c1ccccc1)NC(C[Cl])=O)c1ccccc1	273.763	Enamine
Z199423646	Cc1c(CNC(C[Cl])=O)c(C)n(Cc2ccccc2)n1	291.782	Enamine
Z147652182	CC(C(NCc1cccs1)=O)[Cl]	203.694	Enamine
Z56968758	CC(C(Nc1ccc(cc1)S(N1CCCCC1)(=O)=O)=O)[Cl]	330.837	Enamine
Z56943786	CC(C(Nc1ccc(c(c1)C(F)(F)F)[Cl])=O)[Cl]	286.08	Enamine
Z56938877	CC(C)CN(C1CCS(C1)(=O)=O)C(C[Cl])=O	267.778	Enamine
Z56949599	CCn1c2ccccc2c2cc(ccc12)NC(C(C)[Cl])=O	300.789	Enamine
Z56943818	COc1ccc(c(c1)OC)c1csc(NC(C[Cl])=O)n1	312.778	Enamine
Z56949577	CC(C(Nc1ccc(cc1)C(C)(C)C)=O)[Cl]	239.746	Enamine
Z56943521	COc1ccc(c(c1)c1csc(NC(C[Cl])=O)n1)OC	312.778	Enamine
Z56968751	CC(C(Nc1cc2C(c3ccccc3C(c2cc1[Cl])=O)=O)=O)[Cl]	348.185	Enamine
Z56948268	CCc1cc(cc(CC)c1NC(C[Cl])=O)SC#N	282.796	Enamine
Z56968776	CC(C(Nc1ccc(cc1OC)[N+]([O-])=O)=O)[Cl]	258.661	Enamine
Z56968791	CC(C(Nc1ccccc1SC)=O)[Cl]	229.732	Enamine
Z56968817	COc1cc(cc(c1OC)OC)NC(C[Cl])=O	259.689	Enamine
Z56891264	C(CNC(C[Cl])=O)c1ccc(cc1)[Cl]	232.11	Enamine
Z199423628	CC(C)C(c1ccc(cc1)OC)NC(C[Cl])=O	255.745	Enamine
Z85917531	Cc1ccc(cc1)C(CN(C(C[Cl])=O)c1ccccc1)=O	301.773	Enamine
Z3766272132	CC(C)c1cc(nc(n1)N1CCC(C1)NC(C[Cl])=O)O	298.774	Enamine
Z199423690	CC(C)C(c1ccc(cc1)F)NC(C[Cl])=O	243.709	Enamine
Z248487150	CC(C(NCC1COc2ccccc2O1)=O)[Cl]	255.701	Enamine
Z1095094900	CC(C(Nc1c(cc(c2ccccc2)s1)C(N)=O)=O)[Cl]	308.79	Enamine
Z104378216	C1CCC(CC1)N(Cc1ccc(cc1)F)C(C[Cl])=O	283.774	Enamine
Z283604004	CC(C(NC(NC1CCS(C1)(=O)=O)=O)=O)[Cl]	268.722	Enamine
Z147651760	CC(C)N(C)S(c1ccc(cc1)NC(C[Cl])=O)(=O)=O	304.799	Enamine
Z56862385	CC(C(Nc1cccc(c1[Cl])[Cl])=O)[Cl]	252.528	Enamine
Z56813263	Cc1ccc(cc1[N+]([O-])=O)NC(C[Cl])=O	228.635	Enamine
Z56862367	CC(C(Nc1cc(c(cc1[Cl])[Cl])[Cl])=O)[Cl]	286.973	Enamine
Z56822825	C(C(Nc1ccccc1Sc1ccc(cc1)[Cl])=O)[Cl]	312.221	Enamine
Z2734830464	C(C(NSc1ccc(cc1)[N+]([O-])=O)=O)[Cl]	246.675	Enamine
Z147652136	CC(C(Nc1ccc(cc1C(F)(F)F)[Cl])=O)[Cl]	286.08	Enamine
Z57117023	C(C(Nc1ccc(cc1)S(Nc1nccs1)(=O)=O)=O)[Cl]	331.806	Enamine
Z147652108	CC(C(Nc1ccc(cc1F)[Cl])=O)[Cl]	236.073	Enamine
Z89283310	CC(C(NCCc1cccs1)=O)[Cl]	217.721	Enamine
Z208331734	CC(C(N1CCN(CC1)c1ccccc1)=O)[Cl].[Cl]	289.206	Enamine
Z94602032	C(C(Nc1ccc(c(c1)[Cl])OC(F)F)=O)[Cl]	270.062	Enamine
Z56921805	CC(C(Nc1ccccc1c1ccccc1)=O)[Cl]	259.736	Enamine
Z147647678	C1CN(CCN1CCOc1ccccc1)C(C[Cl])=O.[Cl]	319.232	Enamine
Z147652146	CC(C(Nc1ccc(c(c1)[Cl])OC)=O)[Cl]	248.109	Enamine
Z147651856	C(C(NC(c1ccccc1)c1cccs1)=O)[Cl]	265.765	Enamine
Z147652084	CC(C(NCCc1ccccc1)=O)[Cl]	211.692	Enamine
Z56968571	Cc1ccc(C)c(c1)c1cc(NC(C[Cl])=O)n(c2ccccc2)n1	339.826	Enamine
Z96092047	CC(C)C(c1ccc2c(c1)OCCCO2)NC(C[Cl])=O	297.782	Enamine
Z147651882	CC(C)C(c1ccc(cc1)C(C)C)NC(C[Cl])=O	267.8	Enamine
Z3405282086	C=CC(NC1CCC(CC1F)(F)F)=O	207.195	Enamine
Z4323369798	COC1CCCC(C1)N(Cc1c2CCCCc2ccn1)C(C=C)=O	328.456	Enamine
Z3405284849	C=CC(Nc1nc2cc(ccc2n1Cc1ccco1)C(F)(F)F)=O	335.285	Enamine
Z4323458114	CCN1CCCC(C1)N(Cc1cccc2cccnc12)C(C=C)=O	323.44	Enamine
Z3024771193	COc1cccc(c1)c1cc(CNC(C=C)=O)on1	258.277	Enamine
Z4323487055	Cc1ccc2CCC[C@@H](c2c1)N(Cc1cn(C)cn1)C(C=C)=O	309.413	Enamine
Z2517206274	Cc1cc(cc(c1C)NC(C=C)=O)S(N(C)C)(=O)=O	282.365	Enamine
Z3071333343	C=CC(NCC(Nc1ccc2c[nH]nc2c1)=O)=O	244.254	Enamine
Z2285377373	C=CC(NCc1ccnc(c1)N1CCN(CC1)c1ccc(cc1)F)=O	340.402	Enamine
Z3488563702	Cc1cccc(c1)C1CCCN1C(C=C)=O	215.296	Enamine
Z445410408	C=CC(Nc1ccc2c(CCO2)c1)=O	189.214	Enamine
Z1917246302	C=CC(Nc1cc(ccc1O)C(O)=O)=O	207.185	Enamine
Z440633600	C=CC(N1CCCCC1)=O	139.198	Enamine
Z2517206080	CCN1CCN(CC1)c1ccc(cc1)NC(C=C)=O	259.353	Enamine
Z440633804	C=CC(NC12CC3CC(CC(C3)C2)C1)=O	205.301	Enamine
Z2350062010	C=CC(NCCC(N1CCC2(CC(c3ccccc3O2)=O)C1)=O)=O	328.368	Enamine
Z2285377666	COc1ccc(C(N2CCN(CC2)C(C=C)=O)=O)c(c1OC)OC	334.372	Enamine
Z3405279740	CC(C)Cc1c(C)nc(NC(C=C)=O)s1	224.329	Enamine
Z1238592627	C=CC(NC1CCCN(C1)Cc1ccccc1)=O	244.338	Enamine
Z2737383504	C=CC(N1CCOCC1c1ncnn1Cc1ccccc1)=O	298.346	Enamine
Z3024769798	CC1c2cc(ccc2C(=O)ON=1)NC(C=C)=O	230.223	Enamine
Z3816902868	C=CC(NCC(c1cccnc1)(F)F)=O	212.199	Enamine
Z3405284451	CC(C)Cc1c(C2CCCCC2)noc1NC(C=C)=O	276.38	Enamine
Z1938346462	C=CC(NCCc1csc(c2ccccc2)n1)=O	258.346	Enamine
Z2737383187	Cc1nc(C(c2ccccc2)NC(C=C)=O)on1	243.266	Enamine
Z3024769457	C=CC(NCc1cnc(c2ccc(cc2)C(F)(F)F)s1)=O	312.316	Enamine
Z1937815982	Cc1nc(CCNC(C=C)=O)cs1	196.275	Enamine
Z3405283315	Cc1cccc(c1NC(C=C)=O)SCC(N(C)C)=O	278.377	Enamine
Z4323384869	CC(C1CCOCC1)N(Cc1cc(cc(c1)[Cl])F)C(C=C)=O	325.811	Enamine
Z2738283262	CN1CCc2ccc(cc12)NC(C=C)=O	202.257	Enamine
Z4323436030	C=CC(N(CC1CCCC1)Cc1c2CCCCc2on1)=O	288.391	Enamine
Z2285377574	CC1CN(CC(C)O1)C(CNC(C=C)=O)c1c(cccc1F)F	324.371	Enamine
Z4323497110	COc1cccc2cc(CN(C(C=C)=O)[C@@H]3C[C@H]4CC[C@@H]3O4)oc12	327.38	Enamine
Z827352646	COc1ccccc1NC(NC1CCN(CC1)C(C=C)=O)=O	303.362	Enamine
Z4323429411	CC(C1CCCO1)N(Cc1cc(c(c(c1)F)F)F)C(C=C)=O	313.319	Enamine
Z1938120980	C=CC(Nc1cc2c(cc1Sc1ccccc1)OCCO2)=O	313.378	Enamine
Z4323388113	C=CC(N(Cc1cccc(c1F)F)C1CCCC(C1)(F)F)=O	315.31	Enamine
Z275732232	Cc1ccc(c(c1)S(N1CCOCC1)(=O)=O)NC(C=C)=O	310.375	Enamine
Z3837045992	Cc1c(CN(C(C=C)=O)c2ccc3c(c2)OCCO3)cn(C)n1	313.357	Enamine
Z445136146	C=CC(NC1CCc2ccccc12)=O	187.242	Enamine
Z3405280658	COc1c(c(nc(n1)[Cl])OC)NC(C=C)=O	243.65	Enamine
Z3024762044	C=CC(NC1CCN(C1)c1ccc(c(c1)[Cl])[Cl])=O	285.174	Enamine
Z2526056635	C=CC(N1CCC(CC1)F)=O	157.188	Enamine
Z3672058887	Cc1c(CNC(C2CCN(CC2)C(C=C)=O)=O)cco1	276.336	Enamine
Z3405281043	CC(C)Oc1c(cn(C)n1)NC(C=C)=O	209.249	Enamine
Z3490365616	C=CC(Nc1cccc(c1)C(C(F)F)=O)=O	225.194	Enamine
Z3405282077	CC(CNC(C=C)=O)Cn1c(C)ccn1	207.277	Enamine
Z3024766823	C=CC(NCc1ccnc(c1)N1CCSCC1)=O	263.366	Enamine
Z3405281330	CN(C(c1ccc(cc1NC(C=C)=O)OC)=O)OC	264.281	Enamine
Z3024770740	Cn1cc(c2cccc(c2)NC(C=C)=O)nn1	228.255	Enamine
Z2738285402	CC1(C)CN(C(C=C)=O)c2ccc(cc12)[Cl]	235.714	Enamine
Z3490365875	C=CC(NCc1cccc(n1)n1cccn1)=O	228.255	Enamine
Z3490366015	C=CC(NCc1nnc(C(F)(F)F)s1)=O	237.206	Enamine
Z2738285892	Cc1cccc(c1)c1cnc(NC(C=C)=O)s1	244.319	Enamine
Z2517217882	COc1ccc(cc1NC(C=C)=O)S(N1CCCCCC1)(=O)=O	338.429	Enamine
Z4323372202	Cc1c(CN(C(C=C)=O)[C@@H](C)[C@H]2COC(C)(C)O2)sc(C)n1	324.446	Enamine
Z4323324790	CC1CCCCC1N(Cc1cnc(C2CC2)o1)C(C=C)=O	288.391	Enamine
Z3837530008	CC1CCC=C(C)C1CN(Cc1c(C)non1)C(C=C)=O	289.379	Enamine
Z4323457585	C=CC(N(Cc1cc2ccccn2n1)CC1(CCCCC1)O)=O	313.401	Enamine
Z3405279309	C=CC(N[C@@H](CC(N)=O)c1cccc(c1)[Cl])=O	252.701	Enamine
Z4323311061	Cn1c(cc(CN(C2CCCCC2)C(C=C)=O)n1)c1ccco1	313.401	Enamine
Z440901426	C=CC(Nc1ccc(cc1)C(Nc1ccc(nc1)N1CCOCC1)=O)=O	352.394	Enamine
Z4323380335	CC(C)n1c2CC(CCc2cn1)N(Cc1cccs1)C(C=C)=O	329.469	Enamine
Z3292142629	C=CC(Nc1ccccc1C1CC1(F)F)=O	223.222	Enamine
Z2517214144	C=CC(NC1(CCCC1)c1ccccc1)=O	215.296	Enamine
Z4323429144	CC(C1CCCO1)N(Cc1cc(C)c2c(cccn2)c1)C(C=C)=O	324.424	Enamine
Z3024770781	CC(C)n1c(c2cccc(c2)NC(C=C)=O)nnn1	257.297	Enamine
Z2738286765	Cc1c(Cc2ccccc2)nc(NC(C=C)=O)s1	258.346	Enamine
Z3490366398	CC(c1cc(ccc1NC(C=C)=O)F)(F)F	229.201	Enamine
Z3405281365	Cc1csc(C(CNC(C=C)=O)=O)c1[Cl]	243.715	Enamine
Z3024770802	Cc1cc(cc(c1OC)NC(C=C)=O)[Cl]	225.675	Enamine
Z2180060753	C=CC(NC1CCCCC12CCCC2)=O	207.317	Enamine
Z3325092130	CC1(CCS(CC1)(=O)=O)CNC(C=C)=O	231.317	Enamine
Z3024770276	COc1cc(cc(c1)S(C)(=O)=O)NC(C=C)=O	255.295	Enamine
Z3024771192	CC(CC(N)=O)c1ccc(cc1)NC(C=C)=O	232.283	Enamine
Z3405285174	CC1CCCC(C1)c1cnc(NC(C=C)=O)s1	250.367	Enamine
Z3024771253	Cc1nc(c2ccc(cc2)NC(C=C)=O)no1	229.239	Enamine
Z3996031117	CCn1ccc(CN(C)C(C=C)=O)n1	193.25	Enamine
Z3490366101	C=CC(Nc1cccc(c1)C(C(F)(F)F)O)=O	245.2	Enamine
Z1450942730	C1CCC(CC1)NC(C(=Cc1c(C2CC2)nc2n1C=CS2)C#N)=O	340.452	Enamine
Z57790995	CC1C(=Cc2ccc(c3ccc(cc3)F)o2)C(N(C)C(C=1C#N)=O)=O	336.322	Enamine
Z1138438452	C1CN(c2ccccc12)S(NC(C(=Cc1ccco1)C#N)=O)(=O)=O	343.364	Enamine
Z57791001	CC1C(=Cc2ccc(c3ccccc3[Cl])o2)C(N(C)C(C=1C#N)=O)=O	352.777	Enamine
Z1303541710	CC(N(C)c1cccc(c1)NC(C(=Cc1ccco1)C#N)=O)=O	309.325	Enamine
Z1161382536	Cc1cnc(c2cccc(c2)NC(C(=Cc2ccco2)C#N)=O)o1	319.32	Enamine
Z2865988526	C1CC1NC(C(=Cc1csc(c2ccsc2)n1)C#N)=O	301.396	Enamine
Z1233272235	Cc1cccc(c1)NC(C(=Cc1cnc2ccc(C#N)cn12)C#N)=O	327.347	Enamine
Z1250402427	C(c1ccccc1)NC(C(=Cc1cnc2ccccn12)C#N)=O	302.337	Enamine
Z44318233	Cc1ccc(cc1)NC(C(=Cc1ccc(cc1)OC)C#N)=O	292.338	Enamine
Z57391792	Cc1ccc(cc1)NC(C(=CC1COc2ccccc2C=1)C#N)=O	316.36	Enamine
Z44313518	C(=C(C#N)C(Nc1ccc(cc1)SC(F)F)=O)c1cccc(c1)O	346.358	Enamine
Z44338747	CC(Nc1ccc(C=C(C#N)C(Nc2cccc(C)c2C)=O)cc1)=O	333.391	Enamine
Z44328273	Cc1ccc(C=C(C#N)C(Nc2cc(ccc2[Cl])[Cl])=O)s1	337.231	Enamine
Z44378828	COc1ccc(cc1)NC(C(=Cc1ccco1)C#N)=O	268.272	Enamine
Z44333481	Cc1ccc(c(C)c1)NC(C(=Cc1ccc(cc1)OC(F)F)C#N)=O	342.345	Enamine
Z44359482	C(=C(C#N)C(Nc1nccs1)=O)c1ccc(cc1[Cl])[Cl]	324.192	Enamine
Z44309236	Cc1cccc(C=C(C#N)C(Nc2ccc(cc2)F)=O)c1	280.302	Enamine
Z44319172	C1CCC(CC1)NC(C(=Cc1ccc2c(c1)OCCO2)C#N)=O	312.369	Enamine
Z44359477	C(=C(C#N)C(Nc1nccs1)=O)c1ccccc1OC(F)F	321.308	Enamine
Z212059832	C1COCCN1C1=C(C#N)C(NC(c2cccc(c2)[N+]([O-])=O)S1)=O	346.368	Enamine
Z44333527	Cc1ccc(c(C)c1)NC(C(=Cc1ccsc1)C#N)=O	282.368	Enamine
Z196348530	CC1=Cn2c(C=C(C#N)C(Nc3c(C)cccc3C)=O)c(C)nc2S1	350.447	Enamine
Z44337873	COc1cc(C=C(C#N)C(NC2CC2)=O)cc(c1O)OC	288.303	Enamine
Z44339287	Cc1ccsc1C=C(C#N)C(Nc1ccccc1OC)=O	298.367	Enamine
Z44410970	C(=C(C#N)C(Nc1ccccc1C(F)(F)F)=O)c1cccc(c1)O	332.281	Enamine
Z1167672617	C(c1nc(cs1)c1ccncc1)NC(C(=Cc1ccco1)C#N)=O	336.376	Enamine
Z1262256193	COc1cccc(c1)NC(C(=Cc1c[nH]c(c2ccccc2)n1)C#N)=O	344.374	Enamine
Z1190860691	C1C(Nc2cc(c(cc2O1)NC(C(=Cc1ccco1)C#N)=O)[Cl])=O	343.726	Enamine
Z1233272123	C(=C(C#N)C(Nc1ccc(cc1)F)=O)c1cnc2ccc(C#N)cn12	331.31	Enamine
Z1276773054	C1CCC(C1)NC(C(=Cc1ccc(cc1)Oc1cnccn1)C#N)=O	334.379	Enamine
Z46135338	COc1cc(C=C(C#N)C(Nc2cccc(c2)[Cl])=O)cc(c1O)O	344.754	Enamine
Z1169594480	C(=C(C#N)C(NS(c1cccc2cnccc12)(=O)=O)=O)c1ccco1	353.359	Enamine
Z44324469	C(=C(C#N)C(Nc1ccccc1[Cl])=O)c1c(cccc1F)F	318.71	Enamine
Z2867500993	CC(C)NC(C(=Cc1cccc(c1F)F)C#N)=O	250.248	Enamine
Z44309171	C1COc2cc(C=C(C#N)C(Nc3ccc(cc3)F)=O)ccc2O1	324.311	Enamine
Z44310334	CC(C)Oc1ccccc1C=C(C#N)C(Nc1ccc(cc1)[Cl])=O	340.81	Enamine
Z46111466	Cc1c(cccc1[Cl])NC(C(=Cc1c(C)nn(C)c1C)C#N)=O	328.803	Enamine
Z44324597	CC(C)Oc1ccccc1C=C(C#N)C(Nc1ccccc1[Cl])=O	340.81	Enamine
Z44390848	C1COc2cc(ccc2O1)NC(C(=Cc1ccccc1[N+]([O-])=O)C#N)=O	351.318	Enamine
Z44341814	CC(C)Oc1ccccc1C=C(C#N)C(Nc1cccc(c1)[Cl])=O	340.81	Enamine
Z55625893	C1CCN(CC1)C(C(C#N)=C1c2ccccc2C(N)=N1)=O	280.331	Enamine
Z44390834	CN(C)c1ccc(C=C(C#N)C(Nc2ccc3c(c2)OCCO3)=O)cc1	349.39	Enamine
Z46080022	C(=C(C#N)C(Nc1cccc2c1cccn2)=O)c1ccc(cc1)F	317.323	Enamine
Z449711666	Cc1ccc(C=C(C#N)C(NCC=C)=O)cc1C	240.306	Enamine
Z44316196	Cc1ccccc1NC(C(=Cc1ccc(cc1)N1CCCCC1)C#N)=O	345.446	Enamine
Z44317318	C(c1ccco1)NC(C(=Cc1cccc(c1)O)C#N)=O	268.272	Enamine
Z212046134	CN1C(CNC=C(C#N)C(Nc2ccccc2)=O)=CC(N(C)C1=O)=O	339.355	Enamine
Z44320181	CC1CCCCC1NC(C(=Cc1cc(c(c(c1)OC)O)OC)C#N)=O	344.411	Enamine
Z44346018	CC(C)(C)c1ccc(C=C(C#N)C(Nc2ccc(cc2)C(O)=O)=O)cc1	348.402	Enamine
Z44388305	CC(C)Cn1c(C)cc(C=C(C#N)C(Nc2ccccn2)=O)c1C	322.412	Enamine
Z46080011	C(=C(C#N)C(Nc1cccc2c1cccn2)=O)c1ccc(cc1)[N+]([O-])=O	344.33	Enamine
Z44317760	CC(c1ccccc1)NC(C(=Cc1ccc(cc1)C(F)(F)F)C#N)=O	344.336	Enamine
Z44324399	C(=C(C#N)C(Nc1ccccc1[Cl])=O)c1ccccc1OC(F)F	348.736	Enamine
Z44339748	Cc1ccc(C=C(C#N)C(Nc2c(cccc2[Cl])[Cl])=O)o1	321.163	Enamine
Z27688354	Cc1ccc(cc1)n1c(C)cc(C=C(C#N)C(N2CCCCC2)=O)c1C	347.462	Enamine
Z44331593	C1CCN(C1)C(C(=Cc1ccc(C#N)cc1)C#N)=O	251.289	Enamine
Z44342147	C(=C(C#N)C(Nc1ccc(c(c1)[Cl])F)=O)c1ccc(C#N)cc1	325.73	Enamine
Z56832689	Cc1ccc(C)c(c1)NC(C(=Cc1ccc(c(c1)[Cl])OC)C#N)=O	340.81	Enamine
Z44324473	Cc1ccc(C=C(C#N)C(Nc2ccccc2[Cl])=O)s1	302.786	Enamine
Z44316304	COCCNC(C(=Cc1ccc(cc1)O)C#N)=O	246.266	Enamine
Z44390837	C1COc2cc(ccc2O1)NC(C(=Cc1ccc(cc1)[Cl])C#N)=O	340.766	Enamine
Z46080018	COc1cc(C=C(C#N)C(Nc2cccc3c2cccn3)=O)ccc1O	345.358	Enamine
Z44338271	C(=C(C#N)C(Nc1ccc(cc1[Cl])[Cl])=O)c1ccc(cc1)O	333.174	Enamine
Z2865966284	C(c1ccco1)NC(C(=Cc1ccsc1)C#N)=O	258.302	Enamine
Z46087925	Cc1ccccc1NC(C(=Cc1c(nc2ccccn12)[Cl])C#N)=O	336.782	Enamine
Z46095632	C1CCC(CC1)NC(C(=Cc1ccc(c(c1)F)F)C#N)=O	290.313	Enamine
Z44359822	CCOc1cc(C=C(C#N)C(Nc2nccs2)=O)cc(c1O)[Cl]	349.799	Enamine
Z4327934045	CC(=C(C#N)C(Nc1ccc(c2ccccc2[Cl])c(c1)[Cl])=O)O	347.201	Enamine
Z44325799	C(=C(C#N)C(Nc1cccc2ccccc12)=O)c1cccs1	304.374	Enamine
Z4328891476	C1CC1/C(=C(\C#N)C(Nc1ccc(cc1)C(F)(F)F)=O)O	296.248	Enamine
Z44347434	CC(C)NC(C(=Cc1cc(C)ccc1C)C#N)=O	242.322	Enamine
Z4327933334	C/C(=C(\C#N)C(Nc1ccc(cc1)c1ccccc1[Cl])=O)O	312.756	Enamine
Z56891346	C1=CC(N(C1=O)c1ccccc1Sc1ccc(cc1)[Cl])=O	315.781	Enamine
Z119967276	CC(C(c1ccc(CCNC(C)=O)cc1)=O)[Cl]	253.729	Enamine
Z56893163	Cc1cc(C(C[Cl])=O)c(C)n1Cc1cccs1	267.781	Enamine
Z1239914878	CN(C)CC=CC(N1CCC(=CC1)c1c[nH]c2ccc(cc12)OC)=O	339.439	Enamine
Z335243512	C(CN1C(C=CC1=O)=O)c1ccccc1F	219.215	Enamine
Z126620916	Cc1c(C(C[Cl])=O)c(C(=O)OC)c(C)n1C1CC1	269.728	Enamine
Z56899080	COc1cccc(c1)N1C(C=CC1=O)=O	203.197	Enamine
Z248486908	CC(C)c1cccc(C(C)C)c1NC(C(C)[Cl])=O	267.8	Enamine
Z147651848	CN(C)S(c1cc(ccc1OC)NC(C[Cl])=O)(=O)=O	306.771	Enamine
Z223460092	C(c1ccccc1)Sc1nnc(NC(C[Cl])=O)s1	299.808	Enamine
Z199423678	Cc1cc(cc(c1C)NC(C[Cl])=O)S(N(C)C)(=O)=O	304.799	Enamine
Z285575588	C1CC1c1cc(NC(C[Cl])=O)n(c2ccccc2)n1	275.739	Enamine
Z56887711	CC(C(Nc1ccc(C)cc1)=O)[Cl]	197.665	Enamine
Z199424082	Cc1cc(ccc1[Cl])N(CCC#N)C(C[Cl])=O	271.147	Enamine
Z56862358	CCc1ccc(cc1)NC(C(C)[Cl])=O	211.692	Enamine
Z56862390	CC(C(Nc1cc(ccc1[Cl])C(F)(F)F)=O)[Cl]	286.08	Enamine
Z56889103	CCOC(c1c(C)c(C)sc1NC(C[Cl])=O)=O	275.757	Enamine
Z147647364	CCOc1ccc(cc1)S(N1CCN(CC1)C(C[Cl])=O)(=O)=O	346.836	Enamine
Z147651698	Cc1cc(cc(C)c1CCNC(C[Cl])=O)C(C)(C)C	281.827	Enamine
Z147652082	CC(C(Nc1c(cccc1[Cl])[Cl])=O)[Cl]	252.528	Enamine
Z56347194	CC(C)c1ccc(cc1)c1cc(NC(C[Cl])=O)n(c2ccccc2)n1	353.853	Enamine
Z147647794	Cc1ccc(cc1)NC(CN1CCN(CC1)C(C[Cl])=O)=O.[Cl]	346.258	Enamine
Z228583306	C1CN(C(C[Cl])=O)c2ccccc2SC1	241.743	Enamine
Z119993930	C1CN(CCN1CC=Cc1ccccc1)C(C[Cl])=O.[Cl]	315.244	Enamine
Z1562153159	CC1CCN(C(C[Cl])=O)c2cc(ccc2S1)[Cl]	290.215	Enamine
Z94599201	Cc1ccc(cc1)C(c1cccs1)NC(C[Cl])=O	279.792	Enamine
Z3214161948	CNC(CC(c1ccc(cc1F)F)NC(C[Cl])=O)=O	290.697	Enamine
Z108565146	CCOc1ccc(cc1S(N1CCCC1)(=O)=O)NC(C[Cl])=O	346.836	Enamine
Z147651812	CC1CC(C)CN(C1)S(c1ccc(cc1)NC(C[Cl])=O)(=O)=O	344.864	Enamine
Z199423608	C(C(Nc1ccc(cc1)S(C(F)F)(=O)=O)=O)[Cl]	283.683	Enamine
Z56346813	C(C(Nc1c(c(cc(c1[Cl])[Cl])[Cl])[Cl])=O)[Cl]	307.391	Enamine
Z56346847	CCN(C(C(C)[Cl])=O)c1ccccc1	211.692	Enamine
Z56904603	CC(C)Cc1nnc(NC(C[Cl])=O)s1	233.724	Enamine
Z56862387	CCOC(c1ccccc1NC(C[Cl])=O)=O	241.674	Enamine
Z147647668	C1CCc2c(C1)nc(N(Cc1ccccc1)C(C[Cl])=O)s2	320.845	Enamine
Z56862356	CC(C(Nc1cc(cc(c1)[Cl])[Cl])=O)[Cl]	252.528	Enamine
Z56922089	CCOC(c1ccc(cc1)NC(C[Cl])=O)=O	241.674	Enamine
Z57086064	COc1ccc(Cc2cnc(NC(C[Cl])=O)s2)cc1	296.779	Enamine
Z56928931	Cc1cc(C)c(cc1C)c1csc(NC(C[Cl])=O)n1	294.807	Enamine
Z90124430	C(CSc1ccc(cc1)[Cl])NC(C[Cl])=O	264.177	Enamine
Z99601220	C(C(NC(Nc1ccccc1)=O)=O)[Cl]	212.636	Enamine
Z56862375	CC(C(Nc1ccc(cc1[Cl])[N+]([O-])=O)=O)[Cl]	263.08	Enamine
Z56862619	CC(C(Nc1ccc(cc1[Cl])[Cl])=O)[Cl]	252.528	Enamine
Z2736969214	Cc1ccc(cc1)C(c1ccccc1NC(C[Cl])=O)=O	287.746	Enamine
Z56921081	COc1ccccc1NC(c1ccc(cc1)NC(C[Cl])=O)=O	318.76	Enamine
Z56869471	COc1ccc(cc1NC(C[Cl])=O)[N+]([O-])=O	244.634	Enamine
Z57055792	CN(CC(NCc1ccco1)=O)C(C[Cl])=O	244.678	Enamine
Z199423612	C(C(Nc1ccccc1S(C(F)F)(=O)=O)=O)[Cl]	283.683	Enamine
Z168884006	COc1ccccc1N(CC(F)(F)F)C(C[Cl])=O	281.661	Enamine
Z56974898	C(C(Nc1ccc(c(c1F)F)F)=O)NC(C[Cl])=O	280.633	Enamine
Z90124408	CC(C(Nc1ccc(c(c1)[Cl])OC(F)F)=O)[Cl]	284.089	Enamine
Z56968767	CC(C(Nc1ccccc1[N+]([O-])=O)=O)[Cl]	228.635	Enamine
Z56347109	C(C1CN(CCO1)Cc1ccccc1)NC(C[Cl])=O	282.771	Enamine
Z56943522	CC(C(Nc1ccc(cc1)[N+]([O-])=O)=O)[Cl]	228.635	Enamine
Z56347344	C1C2CC3CC1CC(C2)(C3)N(Cc1ccco1)C(C[Cl])=O	307.821	Enamine
Z147651818	C(C(NC(c1ccc(cc1)F)c1cccs1)=O)[Cl]	283.755	Enamine
Z90660973	C1C(c2ccccc2)N(C(C[Cl])=O)c2ccccc2S1	303.814	Enamine
Z85933424	Cc1c(C#N)c(NC(C[Cl])=O)n(C2CCCCC2)c1C	293.798	Enamine
Z56347597	C1C(c2cccs2)N(C(C[Cl])=O)N=C1c1cccs1	310.831	Enamine
Z85956786	COc1ccc(CN2CCN(CC2)C(C[Cl])=O)cc1F.[Cl]	337.222	Enamine
Z147647916	CN(Cc1ccc2cc(ccc2c1)OC)C(C[Cl])=O	277.751	Enamine
Z2737381164	Cc1ccc(C(c2ccccc2)=O)c(c1)NC(C[Cl])=O	287.746	Enamine
Z147647354	C1CN(CCN1C(C[Cl])=O)S(c1cccc(c1)[N+]([O-])=O)(=O)=O	347.78	Enamine
Z57677292	CC(C(Nc1ncc(Cc2cccc(C)c2)s1)=O)[Cl]	294.807	Enamine
Z56963373	CN(CC(Nc1ccc(c(c1)C(F)(F)F)[Cl])=O)C(C[Cl])=O	343.132	Enamine
Z223688318	CCc1ccc(Cc2cnc(NC(C[Cl])=O)s2)cc1	294.807	Enamine
Z57983105	C(C=Cc1ccccc1)N(C(C[Cl])=O)c1ccc2c(c1)OCCO2	343.81	Enamine
Z147647604	CCN(CC(NC1CCS(C1)(=O)=O)=O)C(C[Cl])=O	296.776	Enamine
Z56884049	CC(C)(C)C1CCc2c(C(=O)OC)c(NC(C[Cl])=O)sc2C1	343.876	Enamine
Z258588446	COc1ccc(cc1)C(C1CC1)NC(C[Cl])=O	253.729	Enamine
Z57683777	Cc1cc(cc(C)c1NC(C[Cl])=O)C(C)(C)C	253.773	Enamine
Z147651862	CC(c1cc(ccc1OC)OC)NC(C[Cl])=O	257.717	Enamine
Z56948342	COc1ccc(cc1)C1CC(c2ccco2)N(C(C[Cl])=O)N=1	318.76	Enamine
Z258588634	C1CC(C1)(CNC(C[Cl])=O)c1ccccc1	237.73	Enamine
Z56862378	C(C(Nc1cccc(c1)Oc1ccccc1)=O)[Cl]	261.708	Enamine
Z56914785	C(C(Nc1cc(c2ccccc2)nn1c1ccccc1)=O)[Cl]	311.772	Enamine
Z89267045	C(c1ccccc1)N(CC(F)(F)F)C(C[Cl])=O	265.662	Enamine
Z90124108	CCc1ccc(cc1)C(c1cccc(c1)F)NC(C[Cl])=O	305.78	Enamine
Z56979305	CC(C(NCC(Nc1ccc(c(c1F)F)F)=O)=O)[Cl]	294.66	Enamine
Z56883722	COC(c1c(c2ccccc2)c(sc1NC(C[Cl])=O)[Cl])=O	344.219	Enamine
Z212046250	Cc1c(C#N)c(NC(C[Cl])=O)n(c2ccc(cc2)OC)c1C	317.776	Enamine
Z1536634543	Cc1cccc(c1)C1CC(c2ccc(cc2)OC)=NN1C(C[Cl])=O	342.826	Enamine
Z147647866	C1CN(CCN1CC(Nc1ccc(cc1)F)=O)C(C[Cl])=O.[Cl]	350.221	Enamine
Z57110929	COc1ccc(cc1)C1CC(c2ccc(cc2)F)N(C(C[Cl])=O)N=1	346.789	Enamine
Z147652000	CC(C(N1CC(Nc2cc(ccc12)C(F)(F)F)=O)=O)[Cl]	306.671	Enamine
Z199423730	Cc1ccc(cc1)Oc1ccc(cc1NC(C[Cl])=O)[Cl]	310.18	Enamine
Z3488504387	COc1ccc(cc1)C1CCN(C1)C(C=C)=O	231.295	Enamine
Z3269011198	CC1(C)C(CCS1(=O)=O)CNC(C=C)=O	231.317	Enamine
Z3024769717	C=CC(NCC1(CCCCC1)c1ccccc1[Cl])=O	277.795	Enamine
Z4323320604	CN1C=C(CN(C2CCCc3ccccc23)C(C=C)=O)C=CC1=O	322.408	Enamine
Z2222784829	C=CC(Nc1cc(ccc1F)NC(C1CC2CCC1CC2)=O)=O	316.376	Enamine
Z3417282026	Cc1c(CNC(C=C)=O)c(co1)C(F)(F)F	233.189	Enamine
Z440634230	C=CC(NCC12CC3CC(CC(C3)C2)C1)=O	219.328	Enamine
Z3490365876	C=CC(Nc1cnc(C2CCCC2)nc1)=O	217.272	Enamine
Z2418490926	CC1CC(CO1)NC(C=C)=O	155.197	Enamine
Z3490366175	C=CC(Nc1ccc(c(c1)F)n1cnnn1)=O	233.206	Enamine
Z3490366100	CC12CC3(C)CC(C1)(CC(C2)(C3)O)NC(C=C)=O	249.354	Enamine
Z816115742	C=CC(NCc1ccc(cc1)C(N1CCOCC1)=O)=O	274.32	Enamine
Z3253677753	C=CC(NCC1CCCC(C2CC2)O1)=O	209.289	Enamine
Z2517215748	CC(c1nc(C2CCCCC2)no1)NC(C=C)=O	249.314	Enamine
Z2285377615	COc1ccc2c(c1)C(CCO2)N(Cc1ccccc1)C(C=C)=O	323.392	Enamine
Z3490365909	C=CC(Nc1ccccc1CCC(N)=O)=O	218.256	Enamine
Z2738285343	C=CC(N1CCC(C1)n1cc(C(N)=O)nn1)=O	235.247	Enamine
Z3024771232	COc1c(ccc(C(N)=O)n1)NC(C=C)=O	221.216	Enamine
Z2517212065	C=CC(NCc1nc2CCCCc2s1)=O	222.313	Enamine
Z3024769225	C=CC(NCc1cccc(c1)c1nnc[nH]1)=O	228.255	Enamine
Z2602117436	C=CC(NC1CCN(CC1)S(N)(=O)=O)=O	233.293	Enamine
Z1938212334	C=CC(NCc1ccc(cc1)n1ccnc1)=O	227.267	Enamine
Z440634868	C=CC(N1CCC(CC1)c1nc2ccccc2o1)=O	256.305	Enamine
Z3325092393	C=CC(NCc1ccnn1CC(F)(F)F)=O	233.193	Enamine
Z3024766703	CSCCc1ccccc1NC(C=C)=O	221.325	Enamine
Z1650093369	CC(NC1CCN(C1)C(C=C)=O)=O	182.223	Enamine
Z2737383330	CC(C)NS(C1CCN(C1)C(C=C)=O)(=O)=O	246.332	Enamine
Z3024770469	CN(C)c1ccc2cc(ccc2c1)NC(C=C)=O	240.306	Enamine
Z2867538202	CC(C)Cn1c(c(C2CCCN2C(C=C)=O)c(C)n1)[Cl]	295.814	Enamine
Z3405284655	Cc1cnc2c(cnn2c1)NC(C=C)=O	202.217	Enamine
Z3405281137	CC(C)(C)Cc1cc(NC(C=C)=O)on1	208.261	Enamine
Z3405282192	CC(C)(C)n1c(cc(c2ccco2)n1)NC(C=C)=O	259.309	Enamine
Z2517218136	C=CC(N1CCCc2cccc(c12)F)=O	205.232	Enamine
Z2517211980	Cc1cnn(CC2CC2)c1NC(C=C)=O	205.261	Enamine
Z2517208552	Cc1cc(C(N2CCN(CC2)C(C=C)=O)=O)on1	249.27	Enamine
Z3488635777	C=CC(NC[C@@H]1C[C@H]1C1CCCCC1)=O	207.317	Enamine
Z2517209086	C=CC(NCc1ccc(cc1)N1CCCC(C1)C(N)=O)=O	287.363	Enamine
Z3490366180	CC(Cn1cccn1)(C(N)=O)NC(C=C)=O	222.248	Enamine
Z2867522851	C=CC(N1CCNC(C1Cc1nc2ccccc2o1)=O)=O	285.303	Enamine
Z3024766613	CCCOc1ccc(cc1C)NC(C=C)=O	219.284	Enamine
Z3024771124	Cc1ccc2c(c1)nc(c1ccc(cc1)NC(C=C)=O)o2	278.311	Enamine
Z1492366818	C=CC(N1CCC(CC1)C(NCc1ccc(cc1[Cl])[Cl])=O)=O	341.238	Enamine
Z440633892	C=CC(Nc1ccc2c(c1)OCCCO2)=O	219.24	Enamine
Z2296433944	CCOc1ccc(c(c1)NC(C1CCN(CC1)C(C=C)=O)=O)[Cl]	336.819	Enamine
Z2732399346	C=CC(N1CC(C1)c1cc(CO)on1)=O	208.217	Enamine
Z2517212564	Cc1nc(CC2CCCN(C2)C(C=C)=O)no1	235.287	Enamine
Z3490365685	C=CC(Nc1ccc(cc1)C(C(F)F)=O)=O	225.194	Enamine
Z3024771027	C=CC(Nc1ccc(cc1)C(C(F)(F)F)F)=O	247.191	Enamine
Z3405281881	C=CC(NCc1cc(c2ccco2)on1)=O	218.212	Enamine
Z1938335544	CC1CCc2c(cccc2F)C1NC(C=C)=O	233.286	Enamine
Z3024769509	CC(c1ccc(cc1)NC(C=C)=O)Sc1ccccc1	283.396	Enamine
Z1937948267	CC1CCN(CC1)Cc1ccc(cc1)NC(C=C)=O	258.365	Enamine
Z2738283619	CC(C)(CNC(C=C)=O)C1CCCCC1	209.333	Enamine
Z2517217787	C=CC(Nc1c(C(N)=O)c2CCCCCc2s1)=O	264.35	Enamine
Z3405280283	Cn1cc(CNC(C=C)=O)c2ccccc12	214.268	Enamine
Z3405282361	C=CC(NC1Cc2ccccc2C1=O)=O	201.225	Enamine
Z3253676997	CC(C)c1ccc(C(C)C)c(c1)NC(C=C)=O	231.339	Enamine
Z2738287786	COc1ccc2CCc3c(c2c1)sc(NC(C=C)=O)n3	286.356	Enamine
Z3405283123	CCC(CNC(C=C)=O)n1c(C)cc(C)n1	221.304	Enamine
Z1938266317	CN(C)CCn1ccc2ccc(cc12)NC(C=C)=O	257.337	Enamine
Z3405283447	Cc1cccc(Cn2c3c(cn2)c(NC(C=C)=O)ncn3)c1	293.33	Enamine
Z440635114	CN(Cc1ccncc1)C(C=C)=O	176.219	Enamine
Z2285377907	C=CC(NCCC1CCCCCC=1)=O	193.29	Enamine
Z3490366299	C=CC(N1CCCn2cccc2C12CCOCC2)=O	260.337	Enamine
Z2738286684	Cc1nc(CC(c2ccccc2)NC(C=C)=O)on1	257.293	Enamine
Z3490366085	C=CC(Nc1ccc2c(c1)SCC(N2)=O)=O	234.28	Enamine
Z2867529677	C=CC(N1CC2(CCOCC2)C1c1ccco1)=O	247.294	Enamine
Z3024770647	Cc1ccccc1n1c(C(F)F)c(cn1)NC(C=C)=O	277.274	Enamine
Z3899724939	CC1(C)CCC(C)(CC1)CNC(C=C)=O	209.333	Enamine
Z2517214263	CCc1nc2CCC(Cn2n1)NC(C=C)=O	220.276	Enamine
Z3490365626	CCC(c1cc(ccc1F)NC(C=C)=O)=O	221.231	Enamine
Z3405283893	Cc1ccc(cc1)C(c1c2CCOCc2sc1NC(C=C)=O)=O	327.405	Enamine
Z3292142346	C=CC(N1CCC(CC1)n1c2ccccc2cn1)=O	255.321	Enamine
Z4415849929	CCc1c(cco1)C(NC1CN(CC1(C)C)C(C=C)=O)=O	290.363	Enamine
Z3417282025	C=CC(NCc1nnnn1c1ccc(cc1)F)=O	247.233	Enamine
Z2739411241	C=CC(NC(C1CCC1)C1CCOC1)=O	209.289	Enamine
Z3707613679	Cc1cc(C(N2CCC(CC2)C2CCCN(C2)C(C=C)=O)=O)n(C)n1	344.459	Enamine
Z3024764343	C=CC(NCc1ccc(cc1)n1ccc(C2CC2)n1)=O	267.332	Enamine
Z3816901910	CC(CNC(C=C)=O)Cn1ccc(C)n1	207.277	Enamine
Z56933001	CC(C)CCn1c(C)cc(C(C[Cl])=O)c1C	241.762	Enamine
Z57982194	C1Cc2cc(ccc2NC1=O)C(C[Cl])=O	223.659	Enamine
Z57986675	CC(NCCc1ccc(cc1)C(C[Cl])=O)=O	239.702	Enamine
Z1313365774	Cc1cc(C(C[Cl])=O)c(cc1F)F	204.603	Enamine
Z147527708	CC(NCCc1ccc(C(C[Cl])=O)s1)=O	245.731	Enamine
Z85926246	CC1Cc2cc(ccc2N1S(C)(=O)=O)C(C[Cl])=O	287.768	Enamine
Z56891225	CCCc1ccc(cc1)C(C[Cl])=O	196.677	Enamine
Z57986676	CC(C)C(Nc1ccc(cc1)C(C[Cl])=O)=O	239.702	Enamine
Z56989551	Cc1cc(C)cc(c1)n1c(C)cc(C(C[Cl])=O)c1C	275.779	Enamine
Z56995187	Cc1cc(C(C[Cl])=O)c(C)n1c1ccc(cc1)OC(F)(F)F	331.721	Enamine
Z56995195	Cc1cc(C(C[Cl])=O)c(C)n1c1cc(cc(c1)[Cl])[Cl]	316.615	Enamine
Z104482372	C(C(C(C#N)=C1Nc2ccccc2S1)=O)[Cl]	250.71	Enamine
Z56347377	Cc1cc(C(C[Cl])=O)c(C)n1c1ccc(c(c1)[Cl])OC(F)F	348.176	Enamine
Z56926565	COc1cc(c(C(C[Cl])=O)c(c1)OC)OC	244.674	Enamine
Z144787834	CC(C(c1ccc(CNC(C)=O)s1)=O)[Cl]	245.731	Enamine
Z56867174	Cn1c(c2ccccc2)c(C(C[Cl])=O)c2ccccc12	283.758	Enamine
Z85933873	CC(C(c1ccc(cc1)[Cl])=O)[Cl]	203.068	Enamine
Z89283959	C(C(c1c2ccccc2[nH]c1c1ccc(cc1)F)=O)[Cl]	287.721	Enamine
Z1157651610	COC(c1ccc2c(c1)c(c[nH]2)C(C[Cl])=O)=O	251.669	Enamine
Z57014416	C(C(c1c2ccccc2[nH]c1c1ccccc1)=O)[Cl]	269.731	Enamine
Z56936769	Cc1cccc(c1C)N1C(C=CC1=O)=O	201.225	Enamine
Z198210200	C1=CC(N(C1=O)c1cccc(c1)S(N)(=O)=O)=O	252.251	Enamine
Z1505437851	Cc1c(c(C)n(CCC(N2CCSSCC2)=O)n1)[N+]([O-])=O	330.435	Enamine
Z1783110847	C(C(c1c[nH]c2ccncc12)=O)[Cl]	194.621	Enamine
Z1202190152	Cc1c(C(C[Cl])=O)c2cc(ccc2[nH]1)OC	237.686	Enamine
Z2380027391	CN1C(=C(C(NC1=O)=O)N1C(C=CC1=O)=O)N	236.187	Enamine
Z55928962	CC(C(c1cc(C)n(c2ccccc2)c1C)=O)[Cl]	261.752	Enamine
Z89272872	C(C(c1ccc(cc1)NC(c1ccccc1)=O)=O)[Cl]	273.719	Enamine
Z56995184	Cc1ccc(cc1F)n1c(C)cc(C(C[Cl])=O)c1C	279.742	Enamine
Z55993049	CC(C(c1cc(C)n(Cc2ccco2)c1C)=O)[Cl]	265.74	Enamine
Z56347143	CCOc1ccc(cc1)C(C(C)[Cl])=O	212.676	Enamine
Z57043504	Cc1cc(C(C[Cl])=O)c(C)c(C)c1C	210.704	Enamine
Z57043505	CC(C(c1ccc(cc1)NC(C)=O)=O)[Cl]	225.675	Enamine
Z57048950	CC(C(c1ccc(cc1)NC(C(C)(C)C)=O)=O)[Cl]	267.756	Enamine
Z56912630	CC(C)CC(Nc1ccc(cc1)C(C[Cl])=O)=O	253.729	Enamine
Z57046991	CCCC(Nc1ccc(cc1)C(C(C)[Cl])=O)=O	253.729	Enamine
Z133752950	C1CC1N1C(=C(C(C[Cl])=O)C(NC1=O)=O)N	243.65	Enamine
Z362832796	COC(c1c(ccs1)N1C(C=CC1=O)=O)=O	237.236	Enamine
Z1020851206	C(C(c1cc(co1)C(O)=O)=O)[Cl]	188.566	Enamine
Z1336450025	C=CS(Nc1ccccc1)(=O)=O	183.232	Enamine
Z56755395	C1=CC(N(C1=O)c1ccc2ccccc2c1)=O	223.231	Enamine
Z56891320	COc1ccc(CCN2C(C=CC2=O)=O)cc1OC	261.277	Enamine
Z926900200	CN(C)C(c1cc(C(C[Cl])=O)sc1)=O	231.704	Enamine
Z1888324702	C(CCO)CN1C(C=CC1=O)=O	169.18	Enamine
Z56891354	Cc1ccc(c(C)c1)N1C(C=CC1=O)=O	201.225	Enamine
Z600448644	C1=CC(N(C1=O)c1cccc(c1)O)=O	189.17	Enamine
Z440632106	C1=CC(N(C1=O)c1cnccn1)=O	175.147	Enamine
Z57055808	CC(C(c1ccc(cc1)NS(C)(=O)=O)=O)[Cl]	261.73	Enamine
Z57986547	Cc1cc(C)c(C(C[Cl])=O)c(C)c1	196.677	Enamine
Z57986671	CC(C)C(Nc1ccc(cc1)C(C(C)[Cl])=O)=O	253.729	Enamine
Z199438882	CC(C)CN1C(=C(C(C[Cl])=O)C(NC1=O)=O)N	259.693	Enamine
Z56983081	CN1C(=C(C#N)C(C[Cl])=O)Sc2ccccc12	264.737	Enamine
Z57008881	Cc1cc(C(C[Cl])=O)c(C)n1C(c1ccccc1)c1ccccc1	337.85	Enamine
Z57000587	CCOc1ccc(cc1)n1c(C)cc(C(C[Cl])=O)c1C	291.778	Enamine
Z104492748	CC(C(c1ccc2CCCc2c1)=O)[Cl]	208.688	Enamine
Z235362933	C(C(C(C#N)=C1Nc2cc(ccc2S1)[Cl])=O)[Cl]	285.155	Enamine
Z1205658134	Cc1ccc(C(C[Cl])=O)o1	158.584	Enamine
Z198215700	C1=CC(N(C1=O)c1ccc(C#N)cc1)=O	198.181	Enamine
Z1389026662	C(C(c1cn(c2cccc(c2)C(F)(F)F)nn1)=O)[Cl]	289.644	Enamine
Z1723943157	C1CN(Cc2ccc(cc12)C(C[Cl])=O)C(C(F)(F)F)=O	305.683	Enamine
Z440631924	C#CCN1C(C=CC1=O)=O	135.122	Enamine
Z56896217	C1=CC(N(C1=O)c1cc(ccc1[Cl])C(F)(F)F)=O	275.613	Enamine
Z385443974	Cc1cccc2c1c(c[nH]2)C(C[Cl])=O	207.66	Enamine
Z4514537755	C(C(c1ccncc1F)=O)[Cl].[Cl]	210.035	Enamine
Z1565995011	C1CSSCCN1S(c1cc(cc(c1)[Cl])[Cl])(=O)=O	344.31	Enamine
Z4427870459	C1C(C(C[Cl])=O)C1([Cl])[Cl]	187.453	Enamine
Z1565994466	Cc1ccc(c(c1)F)S(N1CCSSCC1)(=O)=O	307.437	Enamine
Z1565994446	C1CSSCCN1S(c1ccccc1[N+]([O-])=O)(=O)=O	320.417	Enamine
Z1549047409	C1CSSCCN1C(Nc1cccc(c1)c1nnco1)=O	322.415	Enamine
Z221592478	CCOC(c1c(C)c(C(C[Cl])=O)c(C)[nH]1)=O	243.69	Enamine
Z56862262	CCOC(c1c(C(C[Cl])=O)c(C)[nH]c1C)=O	243.69	Enamine
Z89267925	COc1ccc(cc1[Cl])C(C[Cl])=O	219.067	Enamine
Z56938159	CC(C(c1cc(C)n(c2ccc(cc2)OC(F)F)c1C)=O)[Cl]	327.758	Enamine
Z56896233	COc1ccc(cc1N1C(C=CC1=O)=O)[Cl]	237.642	Enamine
Z56968797	CCCN1C(=C(C(C[Cl])=O)C(NC1=O)=O)N	245.666	Enamine
Z56896241	C1=CC(N(C1=O)c1ccc(cc1)F)=O	191.161	Enamine
Z3071318471	C1Cc2ccccc2C2=C1SC(=C(C#N)C(C[Cl])=O)N2	302.786	Enamine
Z56896329	COc1ccccc1N1C(C=CC1=O)=O	203.197	Enamine
Z85936363	CC(C)(C)C(NCc1ccc(C(C[Cl])=O)s1)=O	273.785	Enamine
Z4439649365	CC1(C)[C@@H](C(C[Cl])=O)[C@H]1C(=O)OC	204.653	Enamine
Z283719576	C(C(Nc1ccc(cc1[N+]([O-])=O)C(O)=O)=O)[Cl]	258.617	Enamine
Z111869246	Cc1cccc(c1C)NC(NC(C[Cl])=O)=O	240.69	Enamine
Z56914797	CC(C)OC(c1c2CCCCc2sc1NC(C[Cl])=O)=O	315.822	Enamine
Z56896267	Cc1cc(c(cc1C)[N+]([O-])=O)NC(C[Cl])=O	242.662	Enamine
Z56912563	Cc1ccc(CNC(c2ccccc2NC(C[Cl])=O)=O)cc1	316.788	Enamine
Z3337549735	C1CCc2c(CC1)sc(CCNC(C[Cl])=O)n2	272.801	Enamine
Z90121770	Cc1ccc(cc1)SCCNC(C[Cl])=O	243.759	Enamine
Z199423832	C(c1ccccc1OC(F)(F)F)NC(C[Cl])=O	267.634	Enamine
Z85926265	Cc1c(C#N)c(NC(C[Cl])=O)n(Cc2ccccc2)c1C	301.777	Enamine
Z1562140860	C1CC(CN(C1)c1cc(ncn1)N1CCOCC1)NC(C[Cl])=O	339.827	Enamine
Z85923453	Cc1c(C#N)c(NC(C[Cl])=O)n(Cc2ccc(cc2)F)c1C	319.767	Enamine
Z335442484	C1CN(CCN1C(C[Cl])=O)c1c(C#N)nc(c2ccco2)o1	320.736	Enamine
Z1815149090	C1C(c2cccc(c2)F)N(C(C[Cl])=O)N=C1c1ccsc1	322.792	Enamine
Z258588856	C1CC1C(Nc1cccc(CNC(C[Cl])=O)c1)=O	266.728	Enamine
Z2236598836	C1C(c2cccs2)N(C(C[Cl])=O)N=C1c1cccc(c1)F	322.792	Enamine
Z258588352	C(c1ccccc1S(N1CCOCC1)(=O)=O)NC(C[Cl])=O	332.809	Enamine
Z363947578	CC(Nc1ccc(cc1)C1CC(c2ccco2)N(C(C[Cl])=O)N=1)=O	345.786	Enamine
Z56798177	Cc1ccc(cc1)C1CC(c2cccs2)=NN1C(C[Cl])=O	318.829	Enamine
Z56813253	C1C(c2ccccc2)N(C(C[Cl])=O)N=C1c1ccc2ccccc2c1	348.833	Enamine
Z56887693	C(c1ccccc1)c1ccccc1NC(C[Cl])=O	259.736	Enamine
Z478190292	Cc1ccc(cc1)C1CC(c2cccs2)N(C(C[Cl])=O)N=1	318.829	Enamine
Z561045400	COc1ccc(C2CCCN2C(C[Cl])=O)c(c1)OC	283.755	Enamine
Z3766268157	C[C@H]1CN(Cc2cccn12)C(C[Cl])=O	212.68	Enamine
Z164707258	C(CN(C(C[Cl])=O)c1ccc(cc1)F)C(N)=O	258.68	Enamine
Z2981787795	C1CC1n1cc(C(N2CCN(CC2)C(C[Cl])=O)=O)nn1	297.746	Enamine
Z147651686	CN(C1CCCCC1)S(c1ccc(cc1)NC(C[Cl])=O)(=O)=O	344.864	Enamine
Z3766271543	CNC(C(C1(CCN(CC1)C(C[Cl])=O)O)(F)F)=O	284.69	Enamine
Z147651566	CC(Nc1ccc(c(c1)NC(C[Cl])=O)OC)=O	256.689	Enamine
Z1562143378	CC(C(N1CCN(CC1)C(C[Cl])=O)=O)Oc1cccc(c1F)F	346.761	Enamine
Z147651720	CCN(CC)C(c1cccc(c1)NC(C[Cl])=O)=O	268.744	Enamine
Z3766260772	CN(C1CC2CCC(C1)N2C(C[Cl])=O)C(c1ccccc1)=O	320.82	Enamine
Z4323310732	C1CCn2c(C1)cc(CN(Cc1ccccc1)C(C[Cl])=O)n2	317.82	Enamine
Z147652174	CC(C(NCCN1C(CSC1=O)=O)=O)[Cl]	250.707	Enamine
Z3837374632	Cc1ccc(CN(Cc2c(C)noc2C)C(C[Cl])=O)c(C)c1	320.82	Enamine
Z147652170	CC(C(NCc1ccc(C)cc1)=O)[Cl]	211.692	Enamine
Z3837255186	C1COCCC1CN(Cc1cc(ccc1F)F)C(C[Cl])=O	317.763	Enamine
Z1562146471	CC(C(N1CCn2c(C1)nc(C)n2)=O)[Cl]	228.683	Enamine
Z56896304	C(C(Nc1c(cccc1[Cl])C(F)(F)F)=O)[Cl]	272.053	Enamine
Z4170009773	Cn1c(CN2C[C@H](C[C@H]2CNC(C[Cl])=O)F)ccn1	288.754	Enamine
Z56887740	CCOC(c1c2CCC(C)Cc2sc1NC(C(C)[Cl])=O)=O	329.849	Enamine
Z3766270686	Cc1nc(CC(c2ccccc2)NC(C[Cl])=O)on1	279.727	Enamine
Z56921815	CC1CN(CC(C)O1)C(C(C)[Cl])=O	205.685	Enamine
Z3766267152	CCC(NC1CCN(C1)C(C[Cl])=O)=O	218.684	Enamine
Z56968826	CC(C(N1CCc2ccccc12)=O)[Cl]	209.676	Enamine
Z2050027576	C(c1ccccc1)Oc1cccc(c1)NC(C[Cl])=O	275.735	Enamine
Z56921134	CC(C(N(C)C1CCCCC1)=O)[Cl]	203.713	Enamine
Z445409956	CCC(Nc1cccc(c1C)NC(C[Cl])=O)=O	254.717	Enamine
Z2737683904	CC(c1cnn(C)c1)N(C)C(C[Cl])=O	215.684	Enamine
Z2289798120	CC(C(Nc1ccc(cc1)N(C)C)=O)[Cl].[Cl]	263.168	Enamine
Z1562144714	C1CN(CCN1Cc1ccon1)C(C[Cl])=O	243.694	Enamine
Z56935268	CCC(C)(C)C1CCc2c(C#N)c(NC(C[Cl])=O)sc2C1	324.877	Enamine
Z2981787809	CN(C[C@@H]1CCC(N1)=O)C(C[Cl])=O	204.657	Enamine
Z199423610	COc1cc(c(cc1NC(C[Cl])=O)OC)[Cl]	264.108	Enamine
Z1562148016	C1CC(CN(C1)C(C[Cl])=O)NC(c1cc2ccccc2o1)=O	320.776	Enamine
Z57008933	COc1cccc(CN(C(C[Cl])=O)C23CC4CC(CC(C4)C3)C2)c1	347.886	Enamine
Z3766265260	CC(C)n1cc(C2CCN(CCC=2)C(C[Cl])=O)nn1	282.775	Enamine
Z111875072	CC(C(Nc1ccccc1C(N)=O)=O)[Cl]	226.663	Enamine
Z3766260776	CC1CCN(CC=1c1ccco1)C(C[Cl])=O	239.702	Enamine
Z108567038	CCOC(C1C(c2ccccc2)N(C(C[Cl])=O)C(NC=1C)=O)=O	336.775	Enamine
Z3766260996	CC1CN(C(C[Cl])=O)c2cc(ccc2SC1)[Cl]	290.215	Enamine
Z56976958	CC(C(Nc1nc2ccccc2s1)=O)[Cl]	240.715	Enamine
Z3766271685	C[C@H]1CN(CCN1C(c1cscn1)=O)C(C[Cl])=O	287.772	Enamine
Z57057720	C=CCN(Cc1ccc(s1)[Cl])C(C[Cl])=O	264.177	Enamine
Z1562128364	C1CC(C(NCc2ccco2)=O)N(C1)C(C[Cl])=O	270.716	Enamine
Z147651710	C(CNC(C[Cl])=O)c1cccc(c1)[Cl]	232.11	Enamine
Z3766261340	CNC(c1cc(ccn1)OC1CCCN(C1)C(C[Cl])=O)=O	311.769	Enamine
Z1562135288	CN(CCC1CCCCC1)C(C[Cl])=O	217.74	Enamine
Z85934260	C=CCN(Cc1cccs1)C(C[Cl])=O	229.732	Enamine
Z1562141584	Cc1cccc(NC([C@@H]2CCCN2C(C[Cl])=O)=O)n1	281.743	Enamine
Z56928917	CC(C(N(C)c1ccccc1)=O)[Cl]	197.665	Enamine
Z381548776	CC(C)N(Cc1ccc(cc1)N(C)C)C(C[Cl])=O	268.788	Enamine
Z147647890	CN(C)c1ccc(CN(C)C(C[Cl])=O)cc1.[Cl]	277.195	Enamine
Z608675850	Cc1c(CN(C)C(C[Cl])=O)c(C)on1	216.668	Enamine
Z56928958	CN(C(c1ccccc1)c1ccccc1)C(C[Cl])=O	273.763	Enamine
Z381549666	C(c1ccccc1)N(Cc1ccc(cc1)F)C(C[Cl])=O	291.753	Enamine
Z56896346	C1CCC(CC1)CNC(C[Cl])=O	189.686	Enamine
Z1269145727	CCn1ccc(CN(C)C(C[Cl])=O)n1	215.684	Enamine
Z147651876	C(c1ccccc1CN1CCOCC1)NC(C[Cl])=O.[Cl]	319.232	Enamine
Z1562141222	CC(C(N1CCCCC1C)=O)NC(C[Cl])=O	246.738	Enamine
Z3490366580	C=CC(NCC1CC(CC(O)=O)CO1)=O	213.233	Enamine
Z3816901828	C=CC(NCCn1cc(c(C(F)(F)F)n1)[Cl])=O	267.638	Enamine
Z3490366464	C=CC(N1CCC[C@H]1c1ccon1)=O	192.218	Enamine
Z3816902661	Cn1cc(CNC(C=C)=O)c(c2ccccn2)n1	242.282	Enamine
Z2517214174	CC(C)c1nnc2CCC(CNC(C=C)=O)Cn12	248.33	Enamine
Z2738287739	C=CC(NC1(CCCCC1)Cc1nnc2ccccn12)=O	284.363	Enamine
Z2285377416	CCS(c1ccccc1N1CCC(CC1)NC(C=C)=O)(=O)=O	322.43	Enamine
Z2517218969	C=CC(NCc1nc2ccccc2n1C1CC1)=O	241.294	Enamine
Z1938299836	C=CC(NCCc1ccn(c2ccc(cc2)F)n1)=O	259.284	Enamine
Z2738286076	C=CC(Nc1ccnc(c1)OC1CCCCC1)=O	246.31	Enamine
Z2485495662	C=CC(N1CCC(CC1)C(NCCC1(CCCOC1)O)=O)=O	310.394	Enamine
Z2922443805	C=CC(NCCC(N1CCc2c(C1)cncn2)=O)=O	260.297	Enamine
Z2641196675	Cc1c(CCNC(C2CCN(CC2)C(C=C)=O)=O)c(C)[nH]n1	304.394	Enamine
[truncated: 1,202 more rows]
