# Supplementary material for: Discovery of Nedd4 auto-ubiquitination inhibitors
Source: Sci Rep. 2023 Sep 25;13:16057. doi: 10.1038/s41598-023-42997-z (PMC10520017; doi:10.1038/s41598-023-42997-z)
Supplement: Supplementary file 3 — Supplementary Information 3. [file 41598_2023_42997_MOESM3_ESM.xlsx]

## Sheet: 25 Mod Cys182
Peptide Sequence	Variable Modifications	Localization Probability	Actual Mass	Observed Mass	Charge	Delta AMU	Delta PPM	Start	Stop	Fixed Modifications
VVLDqPDAAcHLQQQqEPSPLPPGWEERQDIL	Q5 Deamidated, C10 Compound 25, Q16 Deamidated	98%, 100%, 97%	3793.83	1265.62	3	0.0448	11.8	195	226
VVLDqPDAAcHLQQqqEPSPLPPGWEERQDIL	Q5 Deamidated, C10 Compound 25, Q15 Deamidated, Q16 Deamidated	100%, 100%, 50%, 50%	3794.79	1265.94	3	0.0207	5.47	195	226
VVLDqPDAAcHLqQQQEPSPLPPGWEERQDIL	Q5 Deamidated, C10 Compound 25, Q13 Deamidated	100%, 100%, 98%	3793.8	1265.61	3	0.0214	5.63	195	226
DqPDAAcHLqQQQEPSPLPPGWEERQDILGRTY	Q2 Deamidated, C7 Compound 25, Q10 Deamidated	100%, 100%, 100%	3959.83	1320.95	3	0.0383	9.66	198	230
VVLDQPDAAcHLQqQQEPSPLPPGWEERQDIL	Q14 Deamidated	0.25	3693.7	1232.24	3	-0.0773	-20.9	195	226	C10 Carbamidomethyl
DQPDAAcHLQQqqEPSPLPPGWEERQDIL	C7 Compound 25, Q12 Deamidated, Q13 Deamidated	100%, 40%, 40%	3482.6	1161.87	3	0.0364	10.4	198	226
DQPDAAcHLQqQQEPSPLPPGWEERQDIL	C7 Compound 25, Q11 Deamidated	100%, 31%	3481.6	871.407	4	0.0216	6.2	198	226
DQPDAAcHLqQQqEPSPLPPGWEERQDIL	C7 Compound 25, Q10 Deamidated, Q13 Deamidated	100%, 33%, 100%	3482.58	1161.87	3	0.0238	6.82	198	226
DQPDAAcHLqQqQEPSPLPPGWEERQDIL	C7 Compound 25, Q10 Deamidated, Q12 Deamidated	100%, 99%, 97%	3482.58	1161.87	3	0.0238	6.82	198	226
DQPDAAcHLqQQQEPSPLPPGWEERQDIL	C7 Compound 25, Q10 Deamidated	100%, 99%	3481.6	871.407	4	0.0216	6.2	198	226
DQPDAAcHLqQQQEPSPLPPGWEERQDIL	C7 Compound 25, Q10 Deamidated	100%, 33%	3481.6	1161.54	3	0.0217	6.23	198	226
DQPDAAcHLqQQQEPSPLPPGWEERQDIL	C7 Compound 25, Q10 Deamidated	100%, 25%	3481.6	1161.54	3	0.0211	6.05	198	226
DQPDAAcHLqQQQEPSPLPPGWEERQDIL	C7 Compound 25, Q10 Deamidated	100%, 25%	3481.6	1161.54	3	0.0211	6.05	198	226
DQPDAAcHLqQQQEPSPLPPGWEERQDIL	C7 Compound 25, Q10 Deamidated	100%, 99%	3481.6	1161.54	3	0.0211	6.05	198	226
DQPDAAcHLqQQQEPSPLPPGWEERQDIL	C7 Compound 25, Q10 Deamidated	100%, 33%	3481.6	1161.54	3	0.0211	6.05	198	226
DQPDAAcHLqQQQEPSPLPPGWEERQDILGRTY	C7 Compound 25, Q10 Deamidated	100%, 50%	3958.83	990.714	4	0.018	4.55	198	230
DQPDAAcHLqQQQEPSPLPPGWEERQDILGRTY	C7 Compound 25, Q10 Deamidated	100%, 100%	3958.83	1320.62	3	0.0191	4.82	198	230
DQPDAAcHLQQQQEPSPLPPGWEERQDIL	C7 Compound 25	1	3480.59	871.156	4	0.000979	0.281	198	226
VVLDQPDAAcHLQQqQEPSPLPPGWEERQDIL	C10 Compound 25, Q15 Deamidated	100%, 32%	3792.83	1265.28	3	0.0289	7.61	195	226
VVLDQPDAAcHLQqqqEPSPLPPGWEERQDIL	C10 Compound 25, Q14 Deamidated, Q15 Deamidated, Q16 Deamidated	100%, 66%, 34%, 100%	3794.82	1265.95	3	0.0537	14.2	195	226
VVLDQPDAAcHLqQqQEPSPLPPGW	C10 Compound 25, Q13 Deamidated, Q15 Deamidated	100%, 50%, 50%	2910.39	1456.2	2	0.0471	16.2	195	219
VVLDQPDAAcHLqQqQEPSPLPPGWEERQDIL	C10 Compound 25, Q13 Deamidated, Q15 Deamidated	100%, 94%, 27%	3793.8	1265.61	3	0.0226	5.95	195	226
VVLDQPDAAcHLqQQQEPSPLPPGW	C10 Compound 25, Q13 Deamidated	100%, 20%	2909.38	1455.7	2	0.0276	9.47	195	219
VVLDQPDAAcHLqQQQEPSPLPPGW	C10 Compound 25, Q13 Deamidated	100%, 100%	2909.38	1455.7	2	0.0276	9.47	195	219
VVLDQPDAAcHLqQQQEPSPLPPGWEERQDIL	C10 Compound 25, Q13 Deamidated	100%, 98%	3792.82	949.212	4	0.0223	5.88	195	226
VVLDQPDAAcHLqQQQEPSPLPPGWEERQDIL	C10 Compound 25, Q13 Deamidated	100%, 49%	3792.82	1265.28	3	0.0205	5.4	195	226
VVLDQPDAAcHLqQQQEPSPLPPGWEERQDIL	C10 Compound 25, Q13 Deamidated	100%, 25%	3792.82	1265.28	3	0.0205	5.4	195	226
VVLDQPDAAcHLqQQQEPSPLPPGWEERQDIL	C10 Compound 25, Q13 Deamidated	100%, 44%	3792.82	949.212	4	0.0223	5.88	195	226
VVLDQPDAAcHLqQQQEPSPLPPGWEERQDIL	C10 Compound 25, Q13 Deamidated	100%, 24%	3792.82	949.212	4	0.0223	5.88	195	226
VVLDQPDAAcHLqQQQEPSPLPPGWEERQDIL	C10 Compound 25, Q13 Deamidated	100%, 99%	3792.82	1265.28	3	0.0205	5.4	195	226
VVLDQPDAAcHLqQQQEPSPLPPGWEERQDIL	C10 Compound 25, Q13 Deamidated	100%, 99%	3792.82	1265.28	3	0.0205	5.4	195	226
VVLDQPDAAcHLqQQQEPSPLPPGWEERQDIL	C10 Compound 25, Q13 Deamidated	100%, 98%	3792.82	949.212	4	0.0223	5.88	195	226
VVLDQPDAAcHLqQQQEPSPLPPGWEERQDIL	C10 Compound 25, Q13 Deamidated	100%, 44%	3792.82	949.212	4	0.0223	5.88	195	226
VVLDQPDAAcHLqQQQEPSPLPPGWEERQDIL	C10 Compound 25, Q13 Deamidated	100%, 20%	3792.82	949.213	4	0.0271	7.14	195	226
VVLDQPDAAcHLqQQQEPSPLPPGWEERQDIL	C10 Compound 25, Q13 Deamidated	100%, 48%	3792.82	1265.28	3	0.0205	5.4	195	226
VVLDQPDAAcHLqQQQEPSPLPPGWEERQDIL	C10 Compound 25, Q13 Deamidated	100%, 33%	3792.82	1265.28	3	0.0205	5.4	195	226
VVLDQPDAAcHLqQQQEPSPLPPGWEERQDIL	C10 Compound 25, Q13 Deamidated	100%, 25%	3792.82	1265.28	3	0.0193	5.08	195	226
VVLDQPDAAcHLqQQQEPSPLPPGWEERQDIL	C10 Compound 25, Q13 Deamidated	100%, 0%	3792.82	1265.28	3	0.0205	5.4	195	226
VVLDQPDAAcHLqQQQEPSPLPPGWEERQDIL	C10 Compound 25, Q13 Deamidated	100%, 24%	3792.82	949.212	4	0.0223	5.88	195	226
VVLDQPDAAcHLQQQQEPSPLPPGWEERQDIL	C10 Compound 25	1	3791.83	1264.95	3	0.0148	3.9	195	226
VVLDQPDAAcHLQQQQEPSPLPPGWEERQDIL	C10 Compound 25	1	3791.81	948.96	4	-0.00408	-1.08	195	226
VVLDQPDAAcHLQQQQEPSPLPPGWEERQDIL	C10 Compound 25	1	3791.81	1264.94	3	-0.0038	-1	195	226
VVLDQPDAAcHLQQQQEPSPLPPGWEERQDIL			3692.79	924.204	4	-0.00288	-0.779	195	226	C10 Carbamidomethyl
VVLDQPDAAcHLQQQQEPSPLPPGWEERQDIL			3692.79	924.204	4	-0.00288	-0.779	195	226	C10 Carbamidomethyl
VVLDQPDAAcHLQQQQEPSPLPPGWEERQDIL			3692.79	1231.94	3	-0.00136	-0.369	195	226	C10 Carbamidomethyl
VVLDQPDAAcHLQQQQEPSPLPPGWEERQDIL			3692.78	1231.93	3	-0.00706	-1.91	195	226	C10 Carbamidomethyl
VVLDQPDAAcHLQQQQEPSPLPPGWEERQDIL			3692.79	1231.94	3	-0.00136	-0.369	195	226	C10 Carbamidomethyl
DQPDAAcHLQQQQEPSPLPPGWEERQDIL			3381.57	1128.2	3	-0.00316	-0.935	198	226	C7 Carbamidomethyl
END OF FILE

## Sheet: 25 Mod Cys867
Peptide Sequence	Variable Modifications	Localization Probability	Actual Mass	Observed Mass	Charge	Delta AMU	Delta PPM	Start	Stop	Fixed Modifications
TVEqWGTPEKLPRAHTcF	Q4 Deamidated	1	2157.03	720.018	3	-0.000879	-0.407	873	890	C17 Carbamidomethyl
TVEqWGTPEKLPRAHTcF	Q4 Deamidated	1	2157.05	720.023	3	0.0156	7.24	873	890	C17 Carbamidomethyl
TVEqWGTPEKLPRAHTcF	Q4 Deamidated	1	2157.03	1079.52	2	-0.0011	-0.511	873	890	C17 Carbamidomethyl
TVEqWGTPEKLPRAHTcF	Q4 Deamidated	1	2157.05	720.024	3	0.0174	8.07	873	890	C17 Carbamidomethyl
TVEqWGTPEKLPRAHTcF	Q4 Deamidated	1	2157.03	540.265	4	-0.00146	-0.674	873	890	C17 Carbamidomethyl
TVEqWGTPEKLPRAHTcF	Q4 Deamidated	1	2157.03	720.018	3	-0.000879	-0.407	873	890	C17 Carbamidomethyl
GSnGPQSFTVEQWGTPEKLPRAHTcF	N3 Deamidated	1	2931.36	978.128	3	0.00212	0.723	865	890	C25 Carbamidomethyl
GSnGPQSFTVEQWGTPEKLPRAHTcF	N3 Deamidated	1	2931.35	733.846	4	-0.00636	-2.17	865	890	C25 Carbamidomethyl
TVEQWGTPEKLPRAHTcF	C17 Compound 25	1	2255.07	1128.54	2	0.00107	0.475	873	890
GSNGPQSFTVEQWGTPEKLPRAHTcF			2930.38	977.801	3	0.00304	1.04	865	890	C25 Carbamidomethyl
GSNGPQSFTVEQWGTPEKLPRAHTcF			2930.37	733.601	4	-0.00394	-1.34	865	890	C25 Carbamidomethyl
GSNGPQSFTVEQWGTPEKLPRAHTcF			2930.38	977.801	3	0.00304	1.04	865	890	C25 Carbamidomethyl
TVEQWGTPEKLPRAHTcF			2156.05	1079.03	2	-0.00149	-0.69	873	890	C17 Carbamidomethyl
TVEQWGTPEKLPRAHTcF			2156.05	719.689	3	-0.00248	-1.15	873	890	C17 Carbamidomethyl
TVEQWGTPEKLPRAHTcF			2156.05	540.019	4	-0.000479	-0.222	873	890	C17 Carbamidomethyl
TVEQWGTPEKLPRAHTcF			2156.05	540.019	4	-0.000479	-0.222	873	890	C17 Carbamidomethyl
TVEQWGTPEKLPRAHTcF			2156.05	540.019	4	-0.000479	-0.222	873	890	C17 Carbamidomethyl
TVEQWGTPEKLPRAHTcF			2156.05	1079.03	2	-0.00149	-0.69	873	890	C17 Carbamidomethyl
TVEQWGTPEKLPRAHTcF			2156.04	719.688	3	-0.00476	-2.21	873	890	C17 Carbamidomethyl
TVEQWGTPEKLPRAHTcF			2156.05	1079.03	2	-0.00149	-0.69	873	890	C17 Carbamidomethyl
TVEQWGTPEKLPRAHTcF			2156.05	719.689	3	-0.00248	-1.15	873	890	C17 Carbamidomethyl
TVEQWGTPEKLPRAHTcF			2156.05	1079.03	2	-0.00149	-0.69	873	890	C17 Carbamidomethyl
TVEQWGTPEKLPRAHTcF			2156.05	719.689	3	-0.00248	-1.15	873	890	C17 Carbamidomethyl
TVEQWGTPEKLPRAHTcF			2156.05	540.019	4	-0.000479	-0.222	873	890	C17 Carbamidomethyl
TVEQWGTPEKLPRAHTcF			2156.05	719.689	3	-0.00248	-1.15	873	890	C17 Carbamidomethyl
TVEQWGTPEKLPRAHTcF			2156.05	1079.03	2	-0.00149	-0.69	873	890	C17 Carbamidomethyl
TVEQWGTPEKLPRAHTcF			2156.05	540.019	4	-0.000479	-0.222	873	890	C17 Carbamidomethyl
TVEQWGTPEKLPRAHTcF			2156.05	719.689	3	-0.00248	-1.15	873	890	C17 Carbamidomethyl
TVEQWGTPEKLPRAHTcF			2156.05	1079.03	2	-0.00149	-0.69	873	890	C17 Carbamidomethyl
TVEQWGTPEKLPRAHTcF			2156.05	719.689	3	-0.00206	-0.957	873	890	C17 Carbamidomethyl
TVEQWGTPEKLPRAHTcF			2156.05	719.689	3	-0.00248	-1.15	873	890	C17 Carbamidomethyl
TVEQWGTPEKLPRAHTcF			2156.05	1079.03	2	-0.00149	-0.69	873	890	C17 Carbamidomethyl
TVEQWGTPEKLPRAHTcF			2156.05	719.69	3	0.000457	0.212	873	890	C17 Carbamidomethyl
TVEQWGTPEKLPRAHTcF			2156.05	719.689	3	-0.00248	-1.15	873	890	C17 Carbamidomethyl
TVEQWGTPEKLPRAHTcF			2156.05	540.019	4	-0.000479	-0.222	873	890	C17 Carbamidomethyl
TVEQWGTPEKLPRAHTcF			2156.05	540.019	4	-0.000479	-0.222	873	890	C17 Carbamidomethyl
TVEQWGTPEKLPRAHTcF			2156.05	540.019	4	-0.000479	-0.222	873	890	C17 Carbamidomethyl
TVEQWGTPEKLPRAHTcF			2156.05	1079.03	2	-0.00149	-0.69	873	890	C17 Carbamidomethyl
TVEQWGTPEKLPRAHTcF			2156.05	719.689	3	-0.00248	-1.15	873	890	C17 Carbamidomethyl
GTPEKLPRAHTcF			1512.75	505.257	3	-0.000413	-0.273	878	890	C12 Carbamidomethyl
GTPEKLPRAHTcF			1512.75	757.382	2	-0.00209	-1.38	878	890	C12 Carbamidomethyl
END OF FILE

## Sheet: 81 Mod Cys182
Peptide Sequence	Variable Modifications	Localization Probability	Actual Mass	Observed Mass	Charge	Delta AMU	Delta PPM	Start	Stop	Fixed Modifications
VVLDqPDAAcHLQQQqEPSPLPPGWEERQDIL	Q5 Deamidated, Q16 Deamidated	4%, 97%	3694.77	1232.6	3	0.016	4.33	195	226	C10 Carbamidomethyl
VVLDqPDAAcHLQQQqEPSPLPPGWEERQDIL	Q5 Deamidated, Q16 Deamidated	0%, 76%	3694.76	1232.6	3	0.0067	1.81	195	226	C10 Carbamidomethyl
VVLDqPDAAcHLQQQqEPSPLPPGWEERQDIL	Q5 Deamidated, Q16 Deamidated	100%, 73%	3694.77	1232.6	3	0.016	4.33	195	226	C10 Carbamidomethyl
VVLDqPDAAcHLQQqqEPSPLPPGWEERQDIL	Q5 Deamidated, Q15 Deamidated, Q16 Deamidated	100%, 25%, 25%	3695.76	1232.93	3	0.0175	4.73	195	226	C10 Carbamidomethyl
VVLDqPDAAcHLqqqqEPSPLPPGWEERQDIL	Q5 Deamidated, C10 Compound 81, Q13 Deamidated, Q14 Deamidated, Q15 Deamidated, Q16 Deamidated	100%, 100%, 100%, 100%, 100%, 100%	3759.73	940.939	4	-0.000596	-0.158	195	226
VVLDqPDAAcHLQQQQEPSPLPPGWEERQDIL	Q5 Deamidated, C10 Compound 81	87%, 100%	3755.78	939.952	4	-0.0123	-3.27	195	226
VVLDqPDAAcHLQQQQEPSPLPPGWEERQDIL	Q5 Deamidated	1	3693.77	1232.26	3	-0.00228	-0.617	195	226	C10 Carbamidomethyl
VVLDqPDAAcHLQQQQEPSPLPPGWEERQDIL	Q5 Deamidated	0.01	3693.77	1232.26	3	-0.00228	-0.617	195	226	C10 Carbamidomethyl
VVLDqPDAAcHLQQQQEPSPLPPGWEERQDIL	Q5 Deamidated	1	3693.78	1232.27	3	0.00552	1.49	195	226	C10 Carbamidomethyl
DqPDAAcHLQQQQEPSPLPPGWEERQDILGRTY	Q2 Deamidated	1	3859.8	1287.61	3	0.0173	4.49	198	230	C7 Carbamidomethyl
VVLDQPDAAcHLQQQQEPSPLPPGWEERqDIL	Q29 Deamidated	1	3693.78	1232.27	3	0.00552	1.49	195	226	C10 Carbamidomethyl
VVLDQPDAAcHLQQQqEPSPLPPGWEERQDIL	Q16 Deamidated	1	3693.79	924.455	4	0.0153	4.15	195	226	C10 Carbamidomethyl
VVLDQPDAAcHLQQqQEPSPLPPGWEERQDIL	Q15 Deamidated	0.64	3693.79	1232.27	3	0.0151	4.09	195	226	C10 Carbamidomethyl
VVLDQPDAAcHLQQqQEPSPLPPGWEERQDIL	Q15 Deamidated	0	3693.77	1232.26	3	-0.00228	-0.617	195	226	C10 Carbamidomethyl
VVLDQPDAAcHLQQqQEPSPLPPGWEERQDIL	Q15 Deamidated	0.99	3693.78	1232.27	3	0.00552	1.49	195	226	C10 Carbamidomethyl
VVLDQPDAAcHLQqQqEPSPLPPGWEERQDIL	Q14 Deamidated, Q16 Deamidated	80%, 90%	3694.77	924.701	4	0.0161	4.36	195	226	C10 Carbamidomethyl
VVLDQPDAAcHLQqqQEPSPLPPGWEERQDIL	Q14 Deamidated, Q15 Deamidated	0%, 0%	3694.78	924.703	4	0.0235	6.36	195	226	C10 Carbamidomethyl
VVLDQPDAAcHLQqQQEPSPLPPGW	Q14 Deamidated	0.99	2810.35	937.791	3	0.0164	5.84	195	219	C10 Carbamidomethyl
VVLDQPDAAcHLQqQQEPSPLPPGW	Q14 Deamidated	0	2810.35	1406.18	2	0.0166	5.9	195	219	C10 Carbamidomethyl
VVLDQPDAAcHLQqQQEPSPLPPGWEERQDIL	Q14 Deamidated	0	3693.77	1232.26	3	-0.00228	-0.617	195	226	C10 Carbamidomethyl
VVLDQPDAAcHLQqQQEPSPLPPGWEERQDIL	Q14 Deamidated	0	3693.77	1232.26	3	-0.00198	-0.536	195	226	C10 Carbamidomethyl
VVLDQPDAAcHLQqQQEPSPLPPGWEERQDIL	Q14 Deamidated	0.97	3693.77	924.451	4	0.000945	0.256	195	226	C10 Carbamidomethyl
VVLDQPDAAcHLQqQQEPSPLPPGWEERQDIL	Q14 Deamidated	0.99	3693.78	924.453	4	0.00814	2.2	195	226	C10 Carbamidomethyl
VVLDQPDAAcHLqQQqEPSPLPPGW	Q13 Deamidated, Q16 Deamidated	99%, 99%	2811.33	938.116	3	0.0089	3.17	195	219	C10 Carbamidomethyl
VVLDQPDAAcHLqQQqEPSPLPPGWEERQDIL	Q13 Deamidated, Q16 Deamidated	99%, 99%	3694.77	924.701	4	0.0153	4.15	195	226	C10 Carbamidomethyl
VVLDQPDAAcHLqQqqEPSPLPPGWEERQDIL	Q13 Deamidated, Q15 Deamidated, Q16 Deamidated	98%, 99%, 100%	3695.78	924.953	4	0.0424	11.5	195	226	C10 Carbamidomethyl
VVLDQPDAAcHLqQqQEPSPLPPGWEERQDIL	Q13 Deamidated, Q15 Deamidated	99%, 32%	3694.78	924.703	4	0.0235	6.36	195	226	C10 Carbamidomethyl
VVLDQPDAAcHLqqqQEPSPLPPGWEERQDIL	Q13 Deamidated, Q14 Deamidated, Q15 Deamidated	99%, 35%, 35%	3695.76	1232.93	3	0.0172	4.65	195	226	C10 Carbamidomethyl
VVLDQPDAAcHLqQQQEPSPLPPGW	Q13 Deamidated	0.79	2810.35	1406.18	2	0.0148	5.26	195	219	C10 Carbamidomethyl
VVLDQPDAAcHLqQQQEPSPLPPGW	Q13 Deamidated	0.99	2810.32	937.782	3	-0.0105	-3.72	195	219	C10 Carbamidomethyl
VVLDQPDAAcHLqQQQEPSPLPPGWEERQDIL	Q13 Deamidated	1	3693.78	1232.27	3	0.00552	1.49	195	226	C10 Carbamidomethyl
VVLDQPDAAcHLqQQQEPSPLPPGWEERQDIL	Q13 Deamidated	1	3693.77	1232.26	3	-0.00228	-0.617	195	226	C10 Carbamidomethyl
VVLDQPDAAcHLqQQQEPSPLPPGWEERQDIL	Q13 Deamidated	1	3693.77	1232.26	3	-0.00198	-0.536	195	226	C10 Carbamidomethyl
VVLDQPDAAcHLqQQQEPSPLPPGWEERQDIL	Q13 Deamidated	0.76	3693.77	924.451	4	0.000945	0.256	195	226	C10 Carbamidomethyl
VVLDQPDAAcHLqQQQEPSPLPPGWEERQDIL	Q13 Deamidated	0.99	3693.77	1232.26	3	-0.00228	-0.617	195	226	C10 Carbamidomethyl
VVLDQPDAAcHLqQQQEPSPLPPGWEERQDIL	Q13 Deamidated	1	3693.77	1232.26	3	-0.00228	-0.617	195	226	C10 Carbamidomethyl
VVLDQPDAAcHLqQQQEPSPLPPGWEERQDIL	Q13 Deamidated	0.99	3693.77	924.45	4	-0.00202	-0.545	195	226	C10 Carbamidomethyl
VVLDQPDAAcHLqQQQEPSPLPPGWEERQDIL	Q13 Deamidated	0	3693.77	1232.26	3	-0.00228	-0.617	195	226	C10 Carbamidomethyl
VVLDQPDAAcHLqQQQEPSPLPPGWEERQDIL	Q13 Deamidated	0	3693.77	1232.26	3	-0.00198	-0.536	195	226	C10 Carbamidomethyl
VVLDQPDAAcHLqQQQEPSPLPPGWEERQDIL	Q13 Deamidated	0.98	3693.7	1232.24	3	-0.0785	-21.2	195	226	C10 Carbamidomethyl
VVLDQPDAAcHLqQQQEPSPLPPGWEERQDIL	Q13 Deamidated	1	3693.77	1232.26	3	-0.00198	-0.536	195	226	C10 Carbamidomethyl
VVLDQPDAAcHLqQQQEPSPLPPGWEERQDIL	Q13 Deamidated	0.2	3693.77	1232.26	3	-0.00228	-0.617	195	226	C10 Carbamidomethyl
VVLDQPDAAcHLqQQQEPSPLPPGWEERQDIL	Q13 Deamidated	0.84	3693.77	1232.26	3	-0.00228	-0.617	195	226	C10 Carbamidomethyl
VVLDQPDAAcHLqQQQEPSPLPPGWEERQDIL	Q13 Deamidated	1	3693.77	1232.26	3	-0.00228	-0.617	195	226	C10 Carbamidomethyl
DQPDAAcHLQQqqEPSPLPPGWEERQDILGRTY	Q12 Deamidated, Q13 Deamidated	100%, 100%	3860.8	966.208	4	0.0334	8.66	198	230	C7 Carbamidomethyl
DQPDAAcHLQQqQEPSPLPPGWEERQDIL	Q12 Deamidated	0.98	3382.67	1128.56	3	0.112	33.2	198	226	C7 Carbamidomethyl
DQPDAAcHLQQqQEPSPLPPGWEERQDIL	Q12 Deamidated	0.99	3382.67	1128.56	3	0.112	33.2	198	226	C7 Carbamidomethyl
DQPDAAcHLQQqQEPSPLPPGWEERQDIL	Q12 Deamidated	0.98	3382.55	1128.52	3	-0.00228	-0.674	198	226	C7 Carbamidomethyl
DQPDAAcHLQQqQEPSPLPPGWEERQDIL	Q12 Deamidated	0.99	3382.55	1128.52	3	-0.00228	-0.674	198	226	C7 Carbamidomethyl
DQPDAAcHLQqQQEPSPLPPGWEERQDIL	Q11 Deamidated	0	3382.56	1128.53	3	0.00702	2.07	198	226	C7 Carbamidomethyl
DQPDAAcHLqQQqEPSPLPPGWEERQDIL	Q10 Deamidated, Q13 Deamidated	81%, 71%	3383.55	1128.86	3	0.0145	4.29	198	226	C7 Carbamidomethyl
DQPDAAcHLqQQQEPSPLPPGWEERQDIL	Q10 Deamidated	0.99	3382.55	1128.52	3	-0.00498	-1.47	198	226	C7 Carbamidomethyl
DQPDAAcHLqQQQEPSPLPPGWEERQDIL	Q10 Deamidated	0.73	3382.55	1128.52	3	-0.00558	-1.65	198	226	C7 Carbamidomethyl
DQPDAAcHLQQQQEPSPLPPGWEERQDIL	C7 Compound 81	1	3443.58	861.902	4	-0.00514	-1.49	198	226
DQPDAAcHLQQQQEPSPLPPGWEERQDIL	C7 Compound 81	1	3443.58	1148.87	3	-0.0025	-0.726	198	226
DQPDAAcHLQQQQEPSPLPPGWEERQDIL	C7 Compound 81	1	3443.58	1148.87	3	-0.0025	-0.726	198	226
DQPDAAcHLQQQQEPSPLPPGWEERQDIL	C7 Compound 81	1	3443.58	1148.87	3	-0.0025	-0.726	198	226
VVLDQPDAAcHLQQQqEPSPLPPGWEERQDIL	C10 Compound 81, Q16 Deamidated	100%, 1%	3755.78	1252.93	3	-0.00912	-2.43	195	226
VVLDQPDAAcHLQQqQEPSPLPPGW	C10 Compound 81, Q15 Deamidated	100%, 63%	2872.36	958.462	3	0.0153	5.32	195	219
VVLDQPDAAcHLQQqQEPSPLPPGWEERQDIL	C10 Compound 81, Q15 Deamidated	100%, 0%	3755.78	1252.94	3	-0.00492	-1.31	195	226
VVLDQPDAAcHLqQqqEPSPLPPGWEERQDIL	C10 Compound 81, Q13 Deamidated, Q15 Deamidated, Q16 Deamidated	100%, 98%, 34%, 99%	3757.78	1253.6	3	0.0257	6.82	195	226
VVLDQPDAAcHLqqQQEPSPLPPGWEERQDIL	C10 Compound 81, Q13 Deamidated, Q14 Deamidated	100%, 99%, 32%	3756.79	940.204	4	0.0117	3.11	195	226
VVLDQPDAAcHLqQQQEPSPLPPGWEERQDIL	C10 Compound 81, Q13 Deamidated	100%, 98%	3755.78	1252.93	3	-0.00912	-2.43	195	226
VVLDQPDAAcHLQQQQEPSPLPPGW	C10 Compound 81	1	2871.36	1436.69	2	-0.000624	-0.217	195	219
VVLDQPDAAcHLQQQQEPSPLPPGW	C10 Compound 81	1	2871.36	958.128	3	-0.0036	-1.25	195	219
VVLDQPDAAcHLQQQQEPSPLPPGW	C10 Compound 81	1	2871.36	958.128	3	-0.0036	-1.25	195	219
VVLDQPDAAcHLQQQQEPSPLPPGW	C10 Compound 81	1	2871.37	1436.69	2	0.00238	0.827	195	219
VVLDQPDAAcHLQQQQEPSPLPPGWEERQDIL	C10 Compound 81	1	3754.81	1252.61	3	0.0008	0.213	195	226
VVLDQPDAAcHLQQQQEPSPLPPGWEERQDIL	C10 Compound 81	1	3754.81	939.709	4	0.00132	0.353	195	226
VVLDQPDAAcHLQQQQEPSPLPPGWEERQDIL	C10 Compound 81	1	3754.81	939.709	4	0.00132	0.353	195	226
VVLDQPDAAcHLQQQQEPSPLPPGWEERQDIL	C10 Compound 81	1	3754.81	1252.61	3	0.0008	0.213	195	226
VVLDQPDAAcHLQQQQEPSPLPPGWEERQDIL	C10 Compound 81	1	3754.81	1252.61	3	0.0008	0.213	195	226
VVLDQPDAAcHLQQQQEPSPLPPGWEERQDIL	C10 Compound 81	1	3754.81	939.709	4	0.00132	0.353	195	226
VVLDQPDAAcHLQQQQEPSPLPPGWEERQDIL	C10 Compound 81	1	3754.81	939.709	4	0.00132	0.353	195	226
VVLDQPDAAcHLQQQQEPSPLPPGWEERQDIL	C10 Compound 81	1	3754.78	939.703	4	-0.0239	-6.36	195	226
VVLDQPDAAcHLQQQQEPSPLPPGWEERQDIL	C10 Compound 81	1	3754.79	939.705	4	-0.0129	-3.44	195	226
VVLDQPDAAcHLQQQQEPSPLPPGWEERQDIL	C10 Compound 81	1	3754.81	1252.61	3	0.0008	0.213	195	226
VVLDQPDAAcHL			1336.64	1337.65	1	-0.00251	-1.88	195	206	C10 Carbamidomethyl
VVLDQPDAAcHL			1336.64	669.33	2	0.000113	0.0843	195	206	C10 Carbamidomethyl
VVLDQPDAAcHL			1336.64	669.33	2	0.000113	0.0843	195	206	C10 Carbamidomethyl
VVLDQPDAAcHL			1336.64	669.329	2	-0.00109	-0.813	195	206	C10 Carbamidomethyl
VVLDQPDAAcHL			1336.64	669.329	2	-0.00109	-0.813	195	206	C10 Carbamidomethyl
VVLDQPDAAcHL			1336.64	669.329	2	-0.00109	-0.813	195	206	C10 Carbamidomethyl
VVLDQPDAAcHLQQQQEPSPLPPGW			2809.35	1405.68	2	-0.000787	-0.28	195	219	C10 Carbamidomethyl
VVLDQPDAAcHLQQQQEPSPLPPGW			2809.35	1405.68	2	0.00141	0.503	195	219	C10 Carbamidomethyl
VVLDQPDAAcHLQQQQEPSPLPPGW			2809.35	1405.68	2	0.00141	0.503	195	219	C10 Carbamidomethyl
VVLDQPDAAcHLQQQQEPSPLPPGW			2809.35	937.456	3	-0.00258	-0.919	195	219	C10 Carbamidomethyl
VVLDQPDAAcHLQQQQEPSPLPPGW			2809.35	937.456	3	-0.00258	-0.919	195	219	C10 Carbamidomethyl
VVLDQPDAAcHLQQQQEPSPLPPGW			2809.35	1405.68	2	-0.00479	-1.7	195	219	C10 Carbamidomethyl
VVLDQPDAAcHLQQQQEPSPLPPGW			2809.35	937.456	3	-0.00258	-0.919	195	219	C10 Carbamidomethyl
VVLDQPDAAcHLQQQQEPSPLPPGW			2809.35	937.456	3	-0.00258	-0.919	195	219	C10 Carbamidomethyl
VVLDQPDAAcHLQQQQEPSPLPPGW			2809.35	1405.68	2	-0.000787	-0.28	195	219	C10 Carbamidomethyl
VVLDQPDAAcHLQQQQEPSPLPPGWEERQDIL			3692.78	924.203	4	-0.00584	-1.58	195	226	C10 Carbamidomethyl
VVLDQPDAAcHLQQQQEPSPLPPGWEERQDIL			3692.79	1231.94	3	-0.000763	-0.207	195	226	C10 Carbamidomethyl
VVLDQPDAAcHLQQQQEPSPLPPGWEERQDIL			3692.79	924.204	4	-0.00224	-0.606	195	226	C10 Carbamidomethyl
VVLDQPDAAcHLQQQQEPSPLPPGWEERQDIL			3692.79	924.204	4	-0.00224	-0.606	195	226	C10 Carbamidomethyl
VVLDQPDAAcHLQQQQEPSPLPPGWEERQDIL			3692.79	1231.94	3	-0.000763	-0.207	195	226	C10 Carbamidomethyl
VVLDQPDAAcHLQQQQEPSPLPPGWEERQDIL			3692.79	1231.94	3	0.00284	0.768	195	226	C10 Carbamidomethyl
VVLDQPDAAcHLQQQQEPSPLPPGWEERQDIL			3692.79	924.204	4	-0.00224	-0.606	195	226	C10 Carbamidomethyl
VVLDQPDAAcHLQQQQEPSPLPPGWEERQDIL			3692.79	1231.94	3	-0.00436	-1.18	195	226	C10 Carbamidomethyl
VVLDQPDAAcHLQQQQEPSPLPPGWEERQDIL			3692.79	1231.94	3	-0.000763	-0.207	195	226	C10 Carbamidomethyl
VVLDQPDAAcHLQQQQEPSPLPPGWEERQDIL			3692.78	924.203	4	-0.00584	-1.58	195	226	C10 Carbamidomethyl
VVLDQPDAAcHLQQQQEPSPLPPGWEERQDIL			3692.79	1231.94	3	-0.000763	-0.207	195	226	C10 Carbamidomethyl
VVLDQPDAAcHLQQQQEPSPLPPGWEERQDIL			3692.79	924.204	4	-0.00224	-0.606	195	226	C10 Carbamidomethyl
VVLDQPDAAcHLQQQQEPSPLPPGWEERQDIL			3692.79	1231.94	3	-0.00436	-1.18	195	226	C10 Carbamidomethyl
VVLDQPDAAcHLQQQQEPSPLPPGWEERQDIL			3692.79	924.204	4	-0.00224	-0.606	195	226	C10 Carbamidomethyl
VVLDQPDAAcHLQQQQEPSPLPPGWEERQDIL			3692.77	924.199	4	-0.0218	-5.91	195	226	C10 Carbamidomethyl
VVLDQPDAAcHLQQQQEPSPLPPGWEERQDIL			3692.79	924.204	4	-0.00224	-0.606	195	226	C10 Carbamidomethyl
VVLDQPDAAcHLQQQQEPSPLPPGWEERQDIL			3692.79	1231.94	3	-0.00436	-1.18	195	226	C10 Carbamidomethyl
VVLDQPDAAcHLQQQQEPSPLPPGWEERQDIL			3692.79	1231.94	3	-0.000763	-0.207	195	226	C10 Carbamidomethyl
VVLDQPDAAcHLQQQQEPSPLPPGWEERQDIL			3692.78	924.203	4	-0.00584	-1.58	195	226	C10 Carbamidomethyl
VVLDQPDAAcHLQQQQEPSPLPPGWEERQDIL			3692.79	1231.94	3	-0.00436	-1.18	195	226	C10 Carbamidomethyl
VVLDQPDAAcHLQQQQEPSPLPPGWEERQDIL			3692.78	924.203	4	-0.00864	-2.34	195	226	C10 Carbamidomethyl
VVLDQPDAAcHLQQQQEPSPLPPGWEERQDIL			3692.79	1231.94	3	-0.000763	-0.207	195	226	C10 Carbamidomethyl
VVLDQPDAAcHLQQQQEPSPLPPGWEERQDIL			3692.79	1231.94	3	0.00284	0.768	195	226	C10 Carbamidomethyl
VVLDQPDAAcHLQQQQEPSPLPPGWEERQDIL			3692.79	924.204	4	-0.00224	-0.606	195	226	C10 Carbamidomethyl
VVLDQPDAAcHLQQQQEPSPLPPGWEERQDIL			3692.78	924.203	4	-0.00728	-1.97	195	226	C10 Carbamidomethyl
VVLDQPDAAcHLQQQQEPSPLPPGWEERQDIL			3692.79	924.204	4	-0.00224	-0.606	195	226	C10 Carbamidomethyl
VVLDQPDAAcHLQQQQEPSPLPPGWEERQDIL			3692.79	1231.94	3	-0.000763	-0.207	195	226	C10 Carbamidomethyl
VVLDQPDAAcHLQQQQEPSPLPPGWEERQDIL			3692.78	924.203	4	-0.00584	-1.58	195	226	C10 Carbamidomethyl
VVLDQPDAAcHLQQQQEPSPLPPGWEERQDIL			3692.79	1231.94	3	-0.000763	-0.207	195	226	C10 Carbamidomethyl
VVLDQPDAAcHLQQQQEPSPLPPGWEERQDIL			3692.79	1231.94	3	0.00284	0.768	195	226	C10 Carbamidomethyl
DQPDAAcHL			1025.42	513.719	2	-0.000987	-0.962	198	206	C7 Carbamidomethyl
DQPDAAcHLQQQQEPSPLPPGWEERQDIL			3381.56	846.398	4	-0.00734	-2.17	198	226	C7 Carbamidomethyl
DQPDAAcHLQQQQEPSPLPPGWEERQDIL			3381.57	846.399	4	-0.0039	-1.15	198	226	C7 Carbamidomethyl
DQPDAAcHLQQQQEPSPLPPGWEERQDIL			3381.57	1128.2	3	-0.00316	-0.935	198	226	C7 Carbamidomethyl
DQPDAAcHLQQQQEPSPLPPGWEERQDIL			3381.57	1128.2	3	-0.00196	-0.58	198	226	C7 Carbamidomethyl
DQPDAAcHLQQQQEPSPLPPGWEERQDIL			3381.56	1128.19	3	-0.00796	-2.35	198	226	C7 Carbamidomethyl
DQPDAAcHLQQQQEPSPLPPGWEERQDIL			3381.57	1128.2	3	-0.00316	-0.935	198	226	C7 Carbamidomethyl
DQPDAAcHLQQQQEPSPLPPGWEERQDIL			3381.57	1128.2	3	-0.00316	-0.935	198	226	C7 Carbamidomethyl
DQPDAAcHLQQQQEPSPLPPGWEERQDIL			3381.57	1128.2	3	-0.00316	-0.935	198	226	C7 Carbamidomethyl
DQPDAAcHLQQQQEPSPLPPGWEERQDILGRTY			3858.79	965.706	4	-0.00854	-2.21	198	230	C7 Carbamidomethyl
DQPDAAcHLQQQQEPSPLPPGWEERQDILGRTY			3858.8	965.708	4	-0.000139	-0.0361	198	230	C7 Carbamidomethyl
DQPDAAcHLQQQQEPSPLPPGWEERQDILGRTY			3858.79	1287.27	3	-0.0175	-4.52	198	230	C7 Carbamidomethyl
DQPDAAcHLQQQQEPSPLPPGWEERQDILGRTY			3858.8	965.707	4	-0.00506	-1.31	198	230	C7 Carbamidomethyl
END OF FILE

## Sheet: 81 Mod Cys627
Peptide Sequence	Variable Modifications	Localization Probability	Actual Mass	Observed Mass	Charge	Delta AMU	Delta PPM	Start	Stop	Fixed Modifications
TLqInPNSGLcNEDHLSY	Q3 Deamidated, N5 Deamidated, C11 Compound 81	72%, 0%, 100%	2137.96	1069.99	2	0.0316	14.8	639	656
qINPNSGLcNEDHLSY	Q1 Deamidated	0	1860.79	931.404	2	-0.000703	-0.378	641	656	C9 Carbamidomethyl
TLQInPNSGLcNEDHLSY	N5 Deamidated, C11 Compound 81	100%, 100%	2136.96	713.327	3	0.018	8.41	639	656
QINPNSGLcnEDHLSY	N10 Deamidated	1	1860.79	931.404	2	-0.000783	-0.421	641	656	C9 Carbamidomethyl
QINPNSGLcNEDHLSY	C9 Compound 81	1	1921.83	641.616	3	-0.00049	-0.255	641	656
QINPNSGLcNEDHLSY	C9 Compound 81	1	1921.82	961.919	2	-0.00262	-1.36	641	656
QINPNSGLcNEDHLSY	C9 Compound 81	1	1921.82	961.919	2	-0.00262	-1.36	641	656
TLQINPNSGLcNEDHLSY	C11 Compound 81	1	2135.96	1068.99	2	-0.00192	-0.9	639	656
TLQINPNSGLcNEDHLSY	C11 Compound 81	1	2135.96	712.993	3	-0.0015	-0.702	639	656
TLQINPNSGLcNEDHLSY	C11 Compound 81	1	2135.96	1068.99	2	-0.00192	-0.9	639	656
TLQINPNSGLcNEDHL			1823.85	912.932	2	0.00141	0.774	639	654	C11 Carbamidomethyl
TLQINPNSGLcNEDHLSY			2073.94	1037.98	2	-0.00229	-1.1	639	656	C11 Carbamidomethyl
TLQINPNSGLcNEDHLSY			2073.95	692.324	3	0.00699	3.37	639	656	C11 Carbamidomethyl
TLQINPNSGLcNEDHLSY			2073.94	1037.98	2	-0.00229	-1.1	639	656	C11 Carbamidomethyl
TLQINPNSGLcNEDHLSY			2073.94	1037.98	2	-0.00229	-1.1	639	656	C11 Carbamidomethyl
TLQINPNSGLcNEDHLSY			2073.94	1037.98	2	-0.00129	-0.62	639	656	C11 Carbamidomethyl
TLQINPNSGLcNEDHLSY			2073.94	1037.98	2	-0.00129	-0.62	639	656	C11 Carbamidomethyl
QINPNSGLcNEDHL			1609.71	805.864	2	-0.00219	-1.36	641	654	C9 Carbamidomethyl
QINPNSGLcNEDHLSY			1859.81	930.912	2	-0.00229	-1.23	641	656	C9 Carbamidomethyl
QINPNSGLcNEDHLSY			1859.81	930.912	2	-0.00237	-1.27	641	656	C9 Carbamidomethyl
QINPNSGLcNEDHLSYF			2006.88	1004.45	2	-0.00209	-1.04	641	657	C9 Carbamidomethyl
QINPNSGLcNEDHLSYF			2006.88	1004.45	2	-0.00209	-1.04	641	657	C9 Carbamidomethyl
QINPNSGLcNEDHLSYF			2006.88	1004.45	2	0.000113	0.0561	641	657	C9 Carbamidomethyl
cNEDHLSY			1036.39	519.203	2	-0.00139	-1.34	649	656	C1 Carbamidomethyl
cNEDHLSYF			1183.46	1184.47	1	0.000589	0.497	649	657	C1 Carbamidomethyl
END OF FILE

## Sheet: 81 Mod Cys867
Peptide Sequence	Variable Modifications	Localization Probability	Actual Mass	Observed Mass	Charge	Delta AMU	Delta PPM	Start	Stop	Fixed Modifications
GSNGPqSFTVEQWGTPEKLPRAHTcF	Q6 Deamidated, C25 Compound 81	100%, 100%	2993.39	749.354	4	0.00857	2.86	865	890
GSNGPqSFTVEQWGTPEKLPRAHTcF	Q6 Deamidated, C25 Compound 81	100%, 100%	2993.39	749.354	4	0.00857	2.86	865	890
TVEqWGTPEKLPRAHTcF	Q4 Deamidated, C17 Compound 81	100%, 100%	2219.06	555.773	4	0.0167	7.53	873	890
TVEqWGTPEKLPRAHTcF	Q4 Deamidated	1	2157.03	720.018	3	-0.000459	-0.213	873	890	C17 Carbamidomethyl
TVEqWGTPEKLPRAHTcF	Q4 Deamidated	1	2157.03	540.264	4	-0.00386	-1.79	873	890	C17 Carbamidomethyl
TVEqWGTPEKLPRAHTcF	Q4 Deamidated	1	2157.05	720.024	3	0.0173	8.02	873	890	C17 Carbamidomethyl
TVEqWGTPEKLPRAHTcF	Q4 Deamidated	1	2157.03	1079.52	2	-0.000903	-0.419	873	890	C17 Carbamidomethyl
TVEqWGTPEKLPRAHTcF	Q4 Deamidated	1	2157.03	540.265	4	-0.000655	-0.304	873	890	C17 Carbamidomethyl
TVEqWGTPEKLPRAHTcF	Q4 Deamidated	1	2157.05	720.024	3	0.0174	8.07	873	890	C17 Carbamidomethyl
TVEqWGTPEKLPRAHTcF	Q4 Deamidated	1	2157.03	720.018	3	-0.000459	-0.213	873	890	C17 Carbamidomethyl
TVEqWGTPEKLPRAHTcF	Q4 Deamidated	1	2157.03	720.018	3	-0.000459	-0.213	873	890	C17 Carbamidomethyl
TVEqWGTPEKLPRAHTcF	Q4 Deamidated	1	2157.05	1079.53	2	0.0161	7.46	873	890	C17 Carbamidomethyl
TVEqWGTPEKLPRAHTcF	Q4 Deamidated	1	2157.05	1079.53	2	0.0167	7.74	873	890	C17 Carbamidomethyl
TVEqWGTPEKLPRAHTcF	Q4 Deamidated	1	2157.03	720.018	3	-0.000279	-0.129	873	890	C17 Carbamidomethyl
tVEQWGTPEKLPRAHTcF	n-term Acetyl	1	2198.06	733.695	3	0.00636	2.89	873	890	C17 Carbamidomethyl
GSnGPqSFTVEQWGTPEKLPRAHTcF	N3 Deamidated, Q6 Deamidated, C25 Compound 81	100%, 100%, 100%	2994.37	999.132	3	0.0139	4.63	865	890
GSnGPqSFTVEQWGTPEKLPRAHTcF	N3 Deamidated, Q6 Deamidated	100%, 100%	2932.37	978.465	3	0.0285	9.72	865	890	C25 Carbamidomethyl
GSnGPqSFTVEQWGTPEKLPRAHTcF	N3 Deamidated, Q6 Deamidated	100%, 100%	2932.37	978.464	3	0.0256	8.73	865	890	C25 Carbamidomethyl
GSnGPQSFTVEqWGTPEKLPRAHTcF	N3 Deamidated, Q12 Deamidated	100%, 100%	2932.37	978.463	3	0.0232	7.92	865	890	C25 Carbamidomethyl
GSnGPQSFTVEQWGTPEKLPRAHTcF	N3 Deamidated, C25 Compound 81	100%, 100%	2993.39	998.805	3	0.0157	5.24	865	890
GSnGPQSFTVEQWGTPEKLPRAHTcF	N3 Deamidated, C25 Compound 81	2%, 100%	2993.39	749.354	4	0.00857	2.86	865	890
GSnGPQSFTVEQWGTPEKLPRAHTcF	N3 Deamidated	1	2931.38	978.132	3	0.0141	4.82	865	890	C25 Carbamidomethyl
GSnGPQSFTVEQWGTPEKLPRAHTcF	N3 Deamidated	1	2931.36	978.128	3	0.00152	0.519	865	890	C25 Carbamidomethyl
GSnGPQSFTVEQWGTPEKLPRAHTcF	N3 Deamidated	1	2931.36	978.128	3	0.00152	0.519	865	890	C25 Carbamidomethyl
GSnGPQSFTVEQWGTPEKLPRAHTcF	N3 Deamidated	1	2931.36	978.127	3	-0.00148	-0.504	865	890	C25 Carbamidomethyl
GSnGPQSFTVEQWGTPEKLPRAHTcF	N3 Deamidated	1	2931.36	733.847	4	-0.000755	-0.258	865	890	C25 Carbamidomethyl
GSnGPQSFTVEQWGTPEKLPRAHTcF	N3 Deamidated	0.99	2931.36	733.847	4	-0.000755	-0.258	865	890	C25 Carbamidomethyl
GSnGPQSFTVEQWGTPEKLPRAHTcF	N3 Deamidated	1	2931.36	733.847	4	-0.000755	-0.258	865	890	C25 Carbamidomethyl
TVEQWGTPEKLPRAHTcF	C17 Compound 81	1	2218.06	555.522	4	-0.00292	-1.31	873	890
TVEQWGTPEKLPRAHTcF	C17 Compound 81	1	2218.06	555.522	4	-0.00292	-1.31	873	890
TVEQWGTPEKLPRAHTcF	C17 Compound 81	1	2218.06	740.361	3	-0.00248	-1.12	873	890
TVEQWGTPEKLPRAHTcF	C17 Compound 81	1	2218.06	1110.04	2	-0.00292	-1.32	873	890
TVEQWGTPEKLPRAHTcF	C17 Compound 81	1	2218.06	740.361	3	-0.00248	-1.12	873	890
TVEQWGTPEKLPRAHTcF	C17 Compound 81	1	2218.06	1110.04	2	-0.00292	-1.32	873	890
TVEQWGTPEKLPRAHTcF	C17 Compound 81	1	2218.06	555.522	4	-0.00292	-1.31	873	890
TVEQWGTPEKLPRAHTcF	C17 Compound 81	1	2218.06	740.361	3	-0.00248	-1.12	873	890
TVEQWGTPEKLPRAHTcF	C17 Compound 81	1	2218.06	1110.04	2	-0.00292	-1.32	873	890
TVEQWGTPEKLPRAHTcF	C17 Compound 81	1	2218.06	1110.04	2	-0.00292	-1.32	873	890
TVEQWGTPEKLPRAHTcF	C17 Compound 81	1	2218.06	740.361	3	-0.00248	-1.12	873	890
TVEQWGTPEKLPRAHTcF	C17 Compound 81	1	2218.06	555.522	4	-0.00292	-1.31	873	890
TVEQWGTPEKLPRAHTcF	C17 Compound 81	1	2218.06	555.522	4	-0.00292	-1.31	873	890
TVEQWGTPEKLPRAHTcF	C17 Compound 81	1	2218.06	740.361	3	-0.00248	-1.12	873	890
TVEQWGTPEKLPRAHTcF	C17 Compound 81	1	2218.06	740.361	3	-0.00248	-1.12	873	890
GSNGPQSFTVEQWGTPEKLPRAHTcF			2930.38	733.601	4	-0.00154	-0.525	865	890	C25 Carbamidomethyl
GSNGPQSFTVEQWGTPEKLPRAHTcF			2930.38	977.802	3	0.00574	1.96	865	890	C25 Carbamidomethyl
GSNGPQSFTVEQWGTPEKLPRAHTcF			2930.38	1466.2	2	0.00401	1.37	865	890	C25 Carbamidomethyl
GSNGPQSFTVEQWGTPEKLPRAHTcF			2930.38	977.801	3	0.00274	0.934	865	890	C25 Carbamidomethyl
GSNGPQSFTVEQWGTPEKLPRAHTcF			2930.37	733.6	4	-0.00634	-2.16	865	890	C25 Carbamidomethyl
GSNGPQSFTVEQWGTPEKLPRAHTcF			2930.38	977.8	3	0.000337	0.115	865	890	C25 Carbamidomethyl
GSNGPQSFTVEQWGTPEKLPRAHTcF			2930.38	977.802	3	0.00574	1.96	865	890	C25 Carbamidomethyl
GSNGPQSFTVEQWGTPEKLPRAHTcF			2930.37	977.796	3	-0.0108	-3.67	865	890	C25 Carbamidomethyl
GSNGPQSFTVEQWGTPEKLPRAHTcF			2930.38	733.601	4	-0.00154	-0.525	865	890	C25 Carbamidomethyl
GSNGPQSFTVEQWGTPEKLPRAHTcF			2930.38	733.601	4	-0.00194	-0.662	865	890	C25 Carbamidomethyl
GSNGPQSFTVEQWGTPEKLPRAHTcF			2930.37	977.798	3	-0.00536	-1.83	865	890	C25 Carbamidomethyl
GTPEKLPRAHTcF			1512.75	505.257	3	-0.000803	-0.531	878	890	C12 Carbamidomethyl
GTPEKLPRAHTcF			1512.75	757.382	2	-0.00181	-1.19	878	890	C12 Carbamidomethyl
GTPEKLPRAHTcF			1512.75	757.383	2	-0.000347	-0.229	878	890	C12 Carbamidomethyl
GTPEKLPRAHTcF			1512.75	505.257	3	-0.000413	-0.273	878	890	C12 Carbamidomethyl
TVEQWGTPEKLPRAHTcF			2156.05	1079.03	2	-0.000487	-0.226	873	890	C17 Carbamidomethyl
TVEQWGTPEKLPRAHTcF			2156.05	1079.03	2	-0.000487	-0.226	873	890	C17 Carbamidomethyl
TVEQWGTPEKLPRAHTcF			2156.05	1079.03	2	-0.00249	-1.15	873	890	C17 Carbamidomethyl
TVEQWGTPEKLPRAHTcF			2156.05	540.019	4	-0.000479	-0.222	873	890	C17 Carbamidomethyl
TVEQWGTPEKLPRAHTcF			2156.05	719.689	3	-0.00206	-0.957	873	890	C17 Carbamidomethyl
TVEQWGTPEKLPRAHTcF			2156.05	719.689	3	-0.00101	-0.47	873	890	C17 Carbamidomethyl
TVEQWGTPEKLPRAHTcF			2156.05	1079.03	2	-0.00249	-1.15	873	890	C17 Carbamidomethyl
TVEQWGTPEKLPRAHTcF			2156.05	719.689	3	-0.00206	-0.957	873	890	C17 Carbamidomethyl
TVEQWGTPEKLPRAHTcF			2156.05	540.019	4	-0.000479	-0.222	873	890	C17 Carbamidomethyl
TVEQWGTPEKLPRAHTcF			2156.05	719.689	3	-0.00206	-0.957	873	890	C17 Carbamidomethyl
TVEQWGTPEKLPRAHTcF			2156.05	540.019	4	0.000161	0.0745	873	890	C17 Carbamidomethyl
TVEQWGTPEKLPRAHTcF			2156.05	1079.03	2	-0.00249	-1.15	873	890	C17 Carbamidomethyl
TVEQWGTPEKLPRAHTcF			2156.05	540.019	4	-0.000479	-0.222	873	890	C17 Carbamidomethyl
TVEQWGTPEKLPRAHTcF			2156.05	719.689	3	-0.00206	-0.957	873	890	C17 Carbamidomethyl
TVEQWGTPEKLPRAHTcF			2156.05	719.689	3	-0.00206	-0.957	873	890	C17 Carbamidomethyl
TVEQWGTPEKLPRAHTcF			2156.05	719.689	3	-0.00206	-0.957	873	890	C17 Carbamidomethyl
TVEQWGTPEKLPRAHTcF			2156.05	719.689	3	-0.00206	-0.957	873	890	C17 Carbamidomethyl
TVEQWGTPEKLPRAHTcF			2156.05	1079.03	2	-0.00249	-1.15	873	890	C17 Carbamidomethyl
TVEQWGTPEKLPRAHTcF			2156.05	540.019	4	-0.000479	-0.222	873	890	C17 Carbamidomethyl
TVEQWGTPEKLPRAHTcF			2156.05	1079.03	2	-0.000487	-0.226	873	890	C17 Carbamidomethyl
TVEQWGTPEKLPRAHTcF			2156.05	540.019	4	-0.000479	-0.222	873	890	C17 Carbamidomethyl
TVEQWGTPEKLPRAHTcF			2156.05	1079.03	2	-0.000487	-0.226	873	890	C17 Carbamidomethyl
TVEQWGTPEKLPRAHTcF			2156.05	540.019	4	-0.000479	-0.222	873	890	C17 Carbamidomethyl
TVEQWGTPEKLPRAHTcF			2156.05	1079.03	2	-0.000487	-0.226	873	890	C17 Carbamidomethyl
TVEQWGTPEKLPRAHTcF			2156.05	540.019	4	-0.000479	-0.222	873	890	C17 Carbamidomethyl
TVEQWGTPEKLPRAHTcF			2156.05	719.689	3	-0.00206	-0.957	873	890	C17 Carbamidomethyl
TVEQWGTPEKLPRAHTcF			2156.05	1079.03	2	-0.00249	-1.15	873	890	C17 Carbamidomethyl
TVEQWGTPEKLPRAHTcF			2156.05	540.019	4	-0.000479	-0.222	873	890	C17 Carbamidomethyl
TVEQWGTPEKLPRAHTcF			2156.05	719.689	3	-0.00206	-0.957	873	890	C17 Carbamidomethyl
TVEQWGTPEKLPRAHTcF			2156.05	719.689	3	-0.00206	-0.957	873	890	C17 Carbamidomethyl
TVEQWGTPEKLPRAHTcF			2156.05	719.689	3	-0.00206	-0.957	873	890	C17 Carbamidomethyl
TVEQWGTPEKLPRAHTcF			2156.05	540.019	4	-0.000479	-0.222	873	890	C17 Carbamidomethyl
TVEQWGTPEKLPRAHTcF			2156.05	719.689	3	-0.00206	-0.957	873	890	C17 Carbamidomethyl
TVEQWGTPEKLPRAHTcF			2156.05	1079.03	2	-0.00249	-1.15	873	890	C17 Carbamidomethyl
TVEQWGTPEKLPRAHTcF			2156.05	540.019	4	-0.000479	-0.222	873	890	C17 Carbamidomethyl
TVEQWGTPEKLPRAHTcF			2156.05	1079.03	2	-0.00249	-1.15	873	890	C17 Carbamidomethyl
TVEQWGTPEKLPRAHTcF			2156.05	540.019	4	-0.000479	-0.222	873	890	C17 Carbamidomethyl
TVEQWGTPEKLPRAHTcF			2156.05	540.019	4	-0.000479	-0.222	873	890	C17 Carbamidomethyl
TVEQWGTPEKLPRAHTcF			2156.05	719.689	3	-0.00206	-0.957	873	890	C17 Carbamidomethyl
TVEQWGTPEKLPRAHTcF			2156.05	1079.03	2	-0.00249	-1.15	873	890	C17 Carbamidomethyl
TVEQWGTPEKLPRAHTcF			2156.05	540.019	4	-0.000479	-0.222	873	890	C17 Carbamidomethyl
TVEQWGTPEKLPRAHTcF			2156.05	719.689	3	-0.00206	-0.957	873	890	C17 Carbamidomethyl
TVEQWGTPEKLPRAHTcF			2156.05	719.689	3	-0.00206	-0.957	873	890	C17 Carbamidomethyl
TVEQWGTPEKLPRAHTcF			2156.05	719.689	3	-0.00206	-0.957	873	890	C17 Carbamidomethyl
TVEQWGTPEKLPRAHTcF			2156.05	540.019	4	-0.000479	-0.222	873	890	C17 Carbamidomethyl
TVEQWGTPEKLPRAHTcF			2156.05	540.019	4	-0.000479	-0.222	873	890	C17 Carbamidomethyl
TVEQWGTPEKLPRAHTcF			2156.05	540.019	4	-0.000639	-0.296	873	890	C17 Carbamidomethyl
TVEQWGTPEKLPRAHTcF			2156.05	719.689	3	-0.00206	-0.957	873	890	C17 Carbamidomethyl
TVEQWGTPEKLPRAHTcF			2156.05	719.689	3	-0.00206	-0.957	873	890	C17 Carbamidomethyl
TVEQWGTPEKLPRAHTcF			2156.05	1079.03	2	-0.00249	-1.15	873	890	C17 Carbamidomethyl
TVEQWGTPEKLPRAHTcF			2156.05	540.019	4	-0.000479	-0.222	873	890	C17 Carbamidomethyl
END OF FILE
